# Supplementary material for: Evidence for Reduced Malaria Parasite Population after Application of Population-Level Antimalarial Drug Strategies in Southern Province, Zambia
Source: Am J Trop Med Hyg. 2020 Jul 2;103(2 Suppl):66–73. doi: 10.4269/ajtmh.19-0666 (PMC7416975; doi:10.4269/ajtmh.19-0666)
Supplement: Supplementary file 3 [file tpmd190666.SD3.xlsx]

## Sheet: SupplementalTable1
ID	Date	Study	High/Low	Batch	Arm	A1	B1	A2	B2	A3	B3	A4	B4	A5	B5	A6	B6	A7	B7	A8	B8	A9	B9	A10	B10	A11	B11	A12	B12	Missing	Mixed	P/F	P/M
100002	2012-05-25	MTAT	ND	2012	ND	C	A	C	T	C	C	A	G	A	T	T	G	C	A	A	C	T	A	A	G	C	T	T	G	0	0	Pass	Mono
100003	2012-05-25	MTAT	ND	2012	ND	X	A	T	T	C	C	X	X	A	X	N	X	X	A	N	N	N	A	A	N	A	T	X	X	7	5	Fail
100004	2012-05-25	MTAT	ND	2012	ND	X	A	C	X	C	C	N	G	A	X	N	N	T	A	C	C	X	A	X	N	A	X	T	N	5	5	Fail
100005	2012-05-25	MTAT	ND	2012	ND	N	A	T	X	C	G	N	G	N	N	N	N	N	N	N	N	N	N	A	N	A	N	G	G	1	13	Pass	Poly
100006	2012-05-25	MTAT	ND	2012	ND	T	A	N	C	C	G	N	N	N	N	N	N	N	N	N	N	N	A	A	N	A	N	N	N	0	16	Pass	Poly
100007	2012-05-25	MTAT	ND	2012	ND	X	A	N	C	C	C	N	N	A	T	T	N	X	A	N	N	N	T	A	N	N	N	X	N	2	11	Pass	Poly
100008	2012-05-25	MTAT	ND	2012	ND	C	A	X	C	G	C	N	N	A	C	N	X	T	A	N	X	X	A	X	G	A	T	T	N	5	5	Fail
100009	2012-05-25	MTAT	ND	2012	ND	T	A	C	C	C	N	G	N	A	N	T	N	C	A	C	N	N	T	N	N	C	C	T	G	0	8	Pass	Poly
100010	2012-05-25	MTAT	ND	2012	ND	N	A	C	C	C	N	A	G	N	C	T	G	T	C	C	C	T	A	N	N	A	C	T	G	0	4	Pass	Poly
100011	2012-05-26	MTAT	ND	2012	ND	X	A	C	N	C	N	G	N	A	X	T	N	N	A	N	N	C	X	X	N	A	T	T	N	3	9	Pass	Poly
100012	2012-05-13	MTAT	ND	2012	ND	T	A	C	T	C	N	A	G	N	N	N	X	C	C	N	C	N	A	A	N	C	C	T	G	1	7	Pass	Poly
100013	2012-05-13	MTAT	ND	2012	ND	C	A	C	X	C	G	N	G	A	N	C	X	N	N	N	N	N	N	A	G	N	N	T	G	2	10	Pass	Poly
100014	2012-05-13	MTAT	ND	2012	ND	N	A	T	X	C	C	N	G	N	T	C	N	C	C	A	C	N	T	A	G	N	C	T	N	1	6	Pass	Poly
100015	2012-05-13	MTAT	ND	2012	ND	N	A	C	N	C	C	A	N	T	C	N	G	N	A	A	C	N	A	A	N	N	N	T	G	0	8	Pass	Poly
100016	2012-05-14	MTAT	ND	2012	ND	T	A	N	C	C	N	N	G	N	N	N	N	N	A	C	C	C	N	N	G	N	N	N	G	0	13	Pass	Poly
100017	2012-05-14	MTAT	ND	2012	ND	C	A	N	C	N	X	N	N	N	N	C	N	N	X	N	C	X	A	C	X	C	N	T	G	4	10	Pass	Poly
100018	2012-05-14	MTAT	ND	2012	ND	N	A	N	T	N	N	N	G	N	N	N	N	N	N	N	N	N	N	N	N	N	N	T	G	0	18	Pass	Poly
100019	2012-05-14	MTAT	ND	2012	ND	T	X	C	X	C	G	N	G	N	N	N	N	N	A	N	N	C	X	N	N	X	X	T	G	5	10	Fail
100020	2012-05-14	MTAT	ND	2012	ND	N	A	N	X	C	N	A	G	N	N	C	G	N	N	N	C	N	N	X	G	N	C	T	G	2	10	Pass	Poly
100021	2012-05-14	MTAT	ND	2012	ND	T	A	C	T	C	N	G	N	N	N	T	N	N	A	N	N	C	N	C	N	A	T	T	G	0	10	Pass	Poly
100022	2012-05-14	MTAT	ND	2012	ND	N	A	N	X	C	N	N	G	A	N	N	N	N	N	N	N	N	N	N	N	N	N	N	G	1	17	Pass	Poly
100023	2012-05-13	MTAT	ND	2012	ND	N	A	C	N	N	N	N	G	N	N	N	N	N	C	C	N	C	A	N	G	N	N	X	G	1	13	Pass	Poly
100024	2012-05-13	MTAT	ND	2012	ND	T	A	C	T	C	C	G	G	A	C	T	A	C	C	A	C	T	A	N	A	A	C	G	G	0	1	Pass	Mono
100025	2012-05-14	MTAT	ND	2012	ND	T	A	C	T	C	N	G	G	A	X	T	X	N	C	N	X	N	A	N	A	A	N	G	G	3	6	Pass	Poly
100026	2012-05-14	MTAT	ND	2012	ND	C	A	C	C	X	X	G	G	A	X	T	N	N	N	N	X	X	X	C	N	A	N	T	G	6	6	Fail
100027	2012-04-30	MTAT	ND	2012	ND	T	G	T	T	C	C	A	G	A	T	C	G	T	C	C	A	C	T	N	G	C	C	T	G	0	1	Pass	Mono
100028	2012-04-30	MTAT	ND	2012	ND	X	X	C	T	X	X	X	G	X	X	X	X	C	N	C	C	C	X	N	G	X	X	X	G	12	2	Fail
100029	2012-05-01	MTAT	ND	2012	ND	T	A	N	T	C	C	G	A	A	X	C	X	T	C	N	A	N	A	N	G	C	T	T	G	2	4	Pass	Poly
100030	2012-05-01	MTAT	ND	2012	ND	N	A	X	N	N	N	N	G	N	N	N	N	N	N	N	N	N	A	N	G	N	N	N	G	1	17	Pass	Poly
100031	2012-05-01	MTAT	ND	2012	ND	N	A	X	T	G	G	A	G	T	T	C	X	C	C	C	C	N	A	A	G	N	N	T	G	2	3	Pass	Poly
100032	2012-05-02	MTAT	ND	2012	ND	T	A	C	T	C	G	N	G	N	T	N	X	N	N	N	C	N	N	N	G	A	N	N	G	1	11	Pass	Poly
100033	2012-04-30	MTAT	ND	2012	ND	X	A	N	T	X	X	X	G	T	X	X	G	X	A	A	A	T	N	A	X	N	N	T	G	7	4	Fail
100034	2012-04-30	MTAT	ND	2012	ND	N	A	N	X	C	C	N	N	N	N	N	G	N	N	N	N	N	N	N	N	N	N	N	G	1	17	Pass	Poly
100035	2012-04-30	MTAT	ND	2012	ND	X	N	C	T	N	C	G	A	N	X	N	N	C	A	X	X	C	X	N	N	X	X	T	X	7	7	Fail
100036	2012-04-30	MTAT	ND	2012	ND	C	A	T	T	C	C	A	G	T	C	T	X	T	C	A	C	C	A	N	G	A	T	G	N	1	2	Pass	Poly
100037	2012-04-30	MTAT	ND	2012	ND	X	X	X	X	X	G	A	N	N	X	T	A	X	X	C	N	C	X	C	G	X	T	T	N	9	4	Fail
100038	2012-04-30	MTAT	ND	2012	ND	X	X	X	X	X	X	A	X	X	X	C	X	X	A	N	X	C	X	N	G	X	C	X	G	14	2	Fail
100039	2012-05-01	MTAT	ND	2012	ND	X	X	T	X	X	C	N	X	T	X	T	G	C	A	N	N	T	N	N	G	A	T	G	N	5	6	Fail
100040	2012-05-01	MTAT	ND	2012	ND	T	A	C	T	C	G	A	G	A	T	C	G	C	A	A	C	T	T	A	G	A	C	T	G	0	0	Pass	Mono
100041	2012-04-26	MTAT	ND	2012	ND	T	A	C	T	C	G	A	G	A	N	T	X	C	N	N	A	C	A	A	N	C	C	T	G	1	4	Pass	Poly
100042	2012-04-26	MTAT	ND	2012	ND	C	A	C	T	C	C	G	G	A	N	T	N	C	A	C	A	T	A	A	A	A	C	T	G	0	2	Pass	Poly
100043	2012-04-26	MTAT	ND	2012	ND	T	A	X	T	X	X	X	X	X	X	X	X	X	X	A	X	X	T	X	G	A	N	X	X	16	1	Fail
100044	2012-04-26	MTAT	ND	2012	ND	N	A	T	T	C	N	G	G	N	N	N	G	N	N	N	C	N	A	N	N	N	N	T	G	0	12	Pass	Poly
100045	2012-04-27	MTAT	ND	2012	ND	T	X	T	C	X	G	N	N	X	N	X	X	T	A	C	N	C	T	C	N	A	T	T	N	5	6	Fail
100046	2012-04-27	MTAT	ND	2012	ND	T	G	N	N	C	C	N	A	A	N	T	N	C	A	C	C	C	T	N	G	N	N	T	N	0	9	Pass	Poly
100047	2012-04-26	MTAT	ND	2012	ND	C	G	C	C	C	N	G	G	N	N	N	N	N	N	N	A	C	X	N	G	A	T	N	N	1	11	Pass	Poly
100048	2012-04-26	MTAT	ND	2012	ND	T	A	X	C	G	G	N	N	T	X	C	X	T	N	A	X	X	X	N	N	X	T	X	T	8	5	Fail
100049	2012-04-26	MTAT	ND	2012	ND	C	A	C	N	C	C	G	G	A	T	N	X	T	A	N	A	N	A	C	A	C	N	T	G	1	5	Pass	Poly
100050	2012-04-26	MTAT	ND	2012	ND	X	A	C	N	C	C	A	G	X	N	N	N	T	A	N	N	N	N	N	N	N	N	T	G	1	12	Pass	Poly
100051	2012-04-27	MTAT	ND	2012	ND	X	X	C	N	X	G	A	X	A	N	X	G	T	X	A	C	C	A	A	N	A	N	X	G	6	4	Fail
100052	2012-05-13	MTAT	ND	2012	ND	N	A	C	N	C	N	A	G	A	C	T	N	C	N	N	X	N	N	X	N	N	N	T	G	2	10	Pass	Poly
100053	2012-05-14	MTAT	ND	2012	ND	X	A	X	T	X	X	X	X	X	X	X	X	X	X	X	X	X	T	X	X	C	T	X	X	18	0	Fail
100054	2012-05-14	MTAT	ND	2012	ND	X	A	X	C	X	X	X	X	X	X	X	X	X	X	X	X	X	A	X	X	X	X	X	X	20	0	Fail
100055	2012-05-14	MTAT	ND	2012	ND	X	X	X	X	X	X	X	X	X	X	C	X	X	X	X	X	X	X	X	X	C	C	X	X	20	0	Fail
100056	2012-05-13	MTAT	ND	2012	ND	T	A	C	N	C	G	A	N	N	N	T	G	C	A	X	C	C	T	A	G	C	N	T	X	2	5	Pass	Poly
100057	2012-05-13	MTAT	ND	2012	ND	T	X	X	X	C	X	X	X	X	X	T	G	X	X	X	X	C	X	X	X	X	X	X	X	19	0	Fail
100058	2012-05-13	MTAT	ND	2012	ND	C	G	C	T	G	G	A	G	A	T	T	N	C	C	C	A	C	A	A	A	A	C	T	X	1	1	Pass	Mono
100059	2012-05-13	MTAT	ND	2012	ND	C	N	X	T	X	G	X	G	A	T	T	A	X	C	C	A	C	X	A	A	X	N	X	T	7	2	Fail
100060	2012-05-14	MTAT	ND	2012	ND	C	A	C	T	G	G	G	G	A	C	T	X	T	C	C	C	C	A	A	A	A	C	T	X	2	0	Pass	Mono
100061	2012-05-05	MTAT	ND	2012	ND	T	A	C	T	C	C	G	G	A	N	C	X	T	A	A	C	C	T	C	G	C	T	T	N	1	2	Pass	Poly
100062	2012-05-05	MTAT	ND	2012	ND	N	A	C	T	C	N	N	G	A	N	N	G	N	N	C	N	C	N	N	G	N	C	N	G	0	11	Pass	Poly
100063	2012-05-05	MTAT	ND	2012	ND	N	A	C	T	C	N	G	G	A	C	N	A	N	A	C	A	N	A	N	G	A	N	T	G	0	6	Pass	Poly
100064	2012-05-05	MTAT	ND	2012	ND	C	A	C	T	C	G	G	G	A	T	C	A	C	A	C	C	C	T	C	G	C	T	G	G	0	0	Pass	Mono
100065	2012-05-06	MTAT	ND	2012	ND	C	X	C	X	X	N	N	N	X	C	N	N	X	C	X	N	C	A	C	N	X	C	T	X	8	7	Fail
100066	2012-05-06	MTAT	ND	2012	ND	C	A	X	T	C	X	G	G	X	C	T	N	T	A	X	A	C	X	C	X	X	N	T	X	8	2	Fail
100067	2012-05-06	MTAT	ND	2012	ND	C	A	C	T	C	C	A	G	A	N	T	X	C	A	A	C	X	A	C	G	C	C	T	N	2	2	Pass	Poly
100068	2012-05-05	MTAT	ND	2012	ND	X	X	X	T	X	X	X	X	N	C	N	G	X	A	C	X	X	X	X	G	X	C	X	N	13	3	Fail
100069	2012-05-05	MTAT	ND	2012	ND	N	A	N	N	C	N	N	G	N	N	N	N	N	N	C	N	N	A	N	G	N	N	T	G	0	15	Pass	Poly
100070	2012-05-05	MTAT	ND	2012	ND	C	A	X	T	G	C	N	N	N	X	T	X	C	A	C	C	N	T	X	N	A	T	T	N	4	6	Pass	Poly
100071	2012-05-05	MTAT	ND	2012	ND	T	A	X	X	C	C	N	N	A	N	T	N	T	N	N	C	C	A	C	N	A	T	X	G	3	7	Pass	Poly
100072	2012-05-05	MTAT	ND	2012	ND	T	A	N	T	C	C	N	N	A	N	C	N	N	A	C	N	N	N	A	G	A	N	N	N	0	12	Pass	Poly
100073	2012-05-05	MTAT	ND	2012	ND	N	A	C	X	C	G	G	G	N	T	N	X	C	A	N	N	N	N	A	N	A	N	T	G	2	8	Pass	Poly
100074	2012-05-06	MTAT	ND	2012	ND	T	N	C	X	C	X	X	A	A	X	N	A	C	N	C	C	C	N	A	G	X	C	T	G	5	4	Fail
100075	2012-05-06	MTAT	ND	2012	ND	N	X	C	T	X	G	G	N	N	C	T	A	N	A	N	N	C	A	N	N	A	N	X	G	3	8	Pass	Poly
100076	2012-05-06	MTAT	ND	2012	ND	N	A	C	N	C	C	N	G	A	N	N	G	C	A	N	C	T	N	C	N	C	N	T	G	0	8	Pass	Poly
100077	2012-05-06	MTAT	ND	2012	ND	C	A	N	T	C	N	N	G	A	N	N	N	N	N	N	N	N	N	N	N	N	N	N	G	0	17	Pass	Poly
100078	2012-05-08	MTAT	ND	2012	ND	N	A	C	N	C	C	N	G	A	T	N	G	C	N	N	N	N	A	N	N	C	N	T	G	0	10	Pass	Poly
100079	2012-05-08	MTAT	ND	2012	ND	T	A	C	T	C	N	G	N	A	C	C	X	C	N	A	C	C	T	N	G	A	T	G	N	1	5	Pass	Poly
100080	2012-05-09	MTAT	ND	2012	ND
100081	2012-05-09	MTAT	ND	2012	ND	X	X	C	N	C	C	G	G	A	C	T	X	T	A	N	X	X	N	X	N	X	T	X	X	8	4	Fail
100082	2012-05-08	MTAT	ND	2012	ND	N	A	C	C	C	C	G	N	A	N	T	G	T	N	N	C	T	A	C	G	X	C	T	G	1	4	Pass	Poly
100083	2012-05-08	MTAT	ND	2012	ND	X	X	C	X	X	G	G	N	A	X	N	X	C	A	C	X	N	X	C	G	X	X	X	G	10	3	Fail
100084	2012-05-08	MTAT	ND	2012	ND	X	X	X	X	C	N	N	N	N	X	T	A	T	A	C	N	C	X	X	G	X	X	X	N	9	6	Fail
100085	2012-05-08	MTAT	ND	2012	ND	T	A	C	T	C	N	N	G	A	N	X	X	N	A	N	N	N	N	N	N	A	C	T	G	2	10	Pass	Poly
100086	2012-05-10	MTAT	ND	2012	ND	T	A	C	C	C	X	N	N	N	N	C	G	C	N	C	N	N	N	C	N	A	T	T	G	1	9	Pass	Poly
100087	2012-05-11	MTAT	ND	2012	ND	N	A	C	T	C	C	N	G	A	T	T	N	N	C	N	C	C	A	N	N	C	C	T	G	0	6	Pass	Poly
100088	2012-05-11	MTAT	ND	2012	ND	C	A	C	X	X	X	G	G	T	N	N	X	X	A	C	C	C	A	X	N	A	X	X	N	8	4	Fail
100089	2012-05-20	MTAT	ND	2012	ND	X	X	X	X	X	C	X	N	T	C	N	G	X	A	N	A	C	X	N	N	X	C	X	N	9	6	Fail
100090	2012-05-20	MTAT	ND	2012	ND	C	A	C	T	G	G	G	N	T	N	T	N	T	C	A	C	C	T	A	G	C	C	T	G	0	3	Pass	Poly
100091	2012-05-21	MTAT	ND	2012	ND	T	A	C	T	C	C	A	G	A	T	N	A	C	A	A	C	C	T	A	G	A	C	T	G	0	1	Pass	Mono
100092	2012-05-20	MTAT	ND	2012	ND	T	A	C	T	C	N	A	N	A	C	N	N	C	N	N	C	C	T	A	G	N	N	T	G	0	8	Pass	Poly
100093	2012-05-20	MTAT	ND	2012	ND	X	G	N	X	C	N	G	N	N	T	N	N	T	A	N	N	C	A	N	N	A	N	N	N	1	13	Pass	Poly
100094	2012-05-21	MTAT	ND	2012	ND	T	A	N	C	C	G	N	G	N	C	T	A	N	N	N	N	C	T	N	G	X	T	T	N	1	9	Pass	Poly
100095	2012-05-26	MTAT	ND	2012	ND	T	G	C	X	C	C	N	G	A	X	T	X	T	A	N	N	C	T	X	N	C	N	T	N	4	6	Pass	Poly
100096	2012-05-26	MTAT	ND	2012	ND	X	X	X	X	C	N	N	A	A	X	N	N	X	X	N	X	T	X	X	X	X	C	X	N	12	6	Fail
100097	2012-05-26	MTAT	ND	2012	ND	N	N	N	T	N	N	N	G	N	N	N	N	N	A	N	N	N	N	A	N	N	N	T	G	0	17	Pass	Poly
100098	2012-05-26	MTAT	ND	2012	ND	N	A	T	T	N	N	N	G	A	C	C	N	C	A	N	N	C	A	N	N	N	N	N	G	0	11	Pass	Poly
100099	2012-05-27	MTAT	ND	2012	ND	C	A	C	T	G	C	G	G	T	T	N	A	C	A	C	C	C	N	C	G	C	N	T	G	0	3	Pass	Poly
100100	2012-05-26	MTAT	ND	2012	ND	N	N	C	T	C	N	N	N	N	N	C	A	N	A	C	N	N	N	N	G	N	N	N	X	1	14	Pass	Poly
100101	2012-05-26	MTAT	ND	2012	ND	T	A	X	N	C	G	G	G	A	N	N	X	T	A	N	A	C	N	A	N	N	N	G	G	2	8	Pass	Poly
100102	2012-05-26	MTAT	ND	2012	ND	T	N	C	N	C	N	N	N	A	C	N	X	N	A	N	C	C	N	N	N	N	N	T	N	1	14	Pass	Poly
100103	2012-05-26	MTAT	ND	2012	ND	C	A	C	N	C	N	G	G	N	X	N	N	C	A	C	X	C	N	A	G	N	N	T	N	2	9	Pass	Poly
100104	2012-05-26	MTAT	ND	2012	ND	X	A	X	C	N	G	G	N	T	C	T	X	N	A	A	X	N	A	N	N	C	N	X	N	4	8	Pass	Poly
100105	2012-05-26	MTAT	ND	2012	ND	N	A	C	N	N	C	N	N	N	N	T	G	C	N	N	N	N	N	A	N	C	N	X	N	1	14	Pass	Poly
100106	2012-05-26	MTAT	ND	2012	ND	X	A	X	N	C	C	G	G	T	X	N	A	N	A	N	A	C	N	X	N	N	N	X	G	4	8	Pass	Poly
100107	2012-05-27	MTAT	ND	2012	ND	X	A	T	C	C	N	G	G	N	X	N	X	T	A	C	N	C	N	X	N	N	T	X	X	5	7	Fail
100108	2012-05-13	MTAT	ND	2012	ND	T	A	C	T	C	C	N	G	N	T	C	N	C	N	C	C	N	T	A	G	C	T	G	G	0	5	Pass	Poly
100109	2012-05-15	MTAT	ND	2012	ND	T	A	C	X	C	C	A	N	N	X	N	N	T	N	N	A	N	A	N	G	A	T	T	N	2	9	Pass	Poly
100110	2012-05-13	MTAT	ND	2012	ND	T	A	X	T	N	N	A	N	A	X	C	N	N	A	N	A	N	A	N	N	A	C	G	T	2	9	Pass	Poly
100111	2012-05-13	MTAT	ND	2012	ND	N	A	T	T	C	C	N	G	A	C	C	N	C	N	C	N	N	A	N	X	A	T	N	G	1	7	Pass	Poly
100112	2012-05-24	MTAT	ND	2012	ND	T	X	C	X	C	C	A	G	T	N	C	X	C	A	A	C	T	X	A	G	X	C	T	G	5	1	Fail
100113	2012-05-17	MTAT	ND	2012	ND	C	A	C	T	N	N	N	G	A	X	T	N	C	A	N	C	N	N	N	X	A	T	T	G	2	8	Pass	Poly
100114	2012-05-19	MTAT	ND	2012	ND	C	A	C	X	X	N	A	X	A	X	X	X	N	A	A	C	N	N	A	X	N	N	X	N	8	7	Fail
100115	2012-05-19	MTAT	ND	2012	ND	T	A	T	T	C	N	N	N	A	C	C	G	T	A	N	X	C	X	X	G	X	T	X	N	5	5	Fail
100116	2012-05-19	MTAT	ND	2012	ND	C	A	T	X	C	X	N	N	N	N	N	X	N	A	N	A	N	X	A	N	A	C	G	G	4	9	Pass	Poly
100117	2012-05-19	MTAT	ND	2012	ND	N	A	C	N	N	C	A	N	N	N	T	G	N	N	N	C	N	A	A	G	N	N	T	G	0	11	Pass	Poly
100118	2012-05-19	MTAT	ND	2012	ND	T	A	C	N	C	N	A	G	T	N	T	N	N	A	C	N	C	T	A	N	A	T	N	X	1	8	Pass	Poly
100119	2012-05-19	MTAT	ND	2012	ND	N	A	N	T	N	N	N	G	N	C	N	G	N	N	N	N	N	T	A	N	A	N	T	G	0	13	Pass	Poly
100120	2012-05-19	MTAT	ND	2012	ND	T	A	N	C	C	C	N	G	N	C	T	N	N	A	N	N	N	T	A	G	A	C	T	G	0	8	Pass	Poly
100121	2012-05-16	MTAT	ND	2012	ND	T	X	C	C	C	N	N	G	N	N	T	N	N	A	N	N	N	N	N	G	A	X	T	G	2	11	Pass	Poly
100122	2012-05-18	MTAT	ND	2012	ND	X	A	X	T	C	X	G	A	N	X	C	N	X	A	N	X	C	T	C	G	C	C	X	X	7	3	Fail
100123	2012-05-18	MTAT	ND	2012	ND	T	A	C	T	C	G	G	G	N	N	T	A	C	A	N	A	N	A	C	G	A	T	T	G	0	4	Pass	Poly
100124	2012-05-18	MTAT	ND	2012	ND	N	A	C	X	G	C	N	G	A	T	N	G	N	A	C	C	N	X	N	G	A	T	T	G	2	5	Pass	Poly
100125	2012-05-18	MTAT	ND	2012	ND	N	X	N	C	C	N	N	N	A	C	N	N	N	N	N	N	N	A	N	X	N	N	N	G	2	15	Pass	Poly
100126	2012-05-18	MTAT	ND	2012	ND	C	A	C	X	C	N	G	G	N	C	T	X	N	N	N	X	N	X	N	N	A	T	X	N	5	9	Fail
100127	2012-05-16	MTAT	ND	2012	ND	T	A	C	T	C	G	N	N	N	C	C	N	N	N	N	N	N	A	A	N	C	T	T	N	0	11	Pass	Poly
100128	2012-05-16	MTAT	ND	2012	ND	N	X	C	T	C	C	G	G	N	C	C	N	N	A	C	C	N	T	N	G	C	X	T	G	2	5	Pass	Poly
100129	2012-05-17	MTAT	ND	2012	ND	N	X	N	X	C	N	A	G	N	N	N	N	C	N	N	N	N	A	A	N	X	X	T	G	4	11	Pass	Poly
100130	2012-05-17	MTAT	ND	2012	ND	T	X	C	X	G	G	G	G	A	T	X	X	T	C	A	C	T	X	A	G	X	C	T	G	6	0	Fail
100131	2012-05-24	MTAT	ND	2012	ND	T	A	X	C	C	N	N	G	T	N	T	N	N	A	N	N	N	A	N	N	A	N	N	N	1	13	Pass	Poly
100132	2012-04-18	MTAT	ND	2012	ND	T	N	X	X	N	X	A	G	N	N	N	N	C	N	N	X	C	X	C	N	X	T	G	G	6	9	Fail
100133	2012-04-07	MTAT	ND	2012	ND	T	N	N	N	C	G	A	N	A	N	T	A	T	A	A	N	C	T	A	N	A	T	T	G	0	7	Pass	Poly
100134	2012-05-02	MTAT	ND	2012	ND
100135	2012-04-17	MTAT	ND	2012	ND	N	A	N	T	G	N	A	G	N	C	N	N	C	A	N	A	N	A	C	G	N	T	T	N	0	9	Pass	Poly
100136	2012-04-17	MTAT	ND	2012	ND	N	X	N	X	C	N	N	G	N	N	T	N	N	A	N	N	N	A	C	G	A	X	T	G	3	10	Pass	Poly
100137	2012-04-17	MTAT	ND	2012	ND	N	A	C	T	C	N	N	G	T	T	T	N	T	N	N	A	N	A	A	N	A	C	T	G	0	7	Pass	Poly
100138	2012-04-17	MTAT	ND	2012	ND	T	A	C	T	C	N	N	G	N	N	T	N	C	N	C	C	C	A	N	A	C	C	T	G	0	7	Pass	Poly
100139	2012-04-17	MTAT	ND	2012	ND	N	X	N	T	C	C	N	N	A	C	T	X	C	C	C	N	N	N	N	G	A	N	N	G	2	9	Pass	Poly
100140	2012-04-17	MTAT	ND	2012	ND	C	A	T	T	N	G	N	G	N	N	C	N	N	N	A	C	C	N	N	X	N	C	T	G	1	10	Pass	Poly
100141	2012-04-18	MTAT	ND	2012	ND	T	A	T	C	C	N	G	G	N	N	T	N	C	N	N	N	N	A	C	G	X	N	T	G	1	9	Pass	Poly
100142	2012-04-09	MTAT	ND	2012	ND	T	A	C	T	N	C	N	N	N	N	T	G	N	N	C	N	N	A	N	G	C	T	T	G	0	10	Pass	Poly
100143	2012-04-10	MTAT	ND	2012	ND	C	X	N	X	C	C	N	G	A	T	C	G	C	N	N	C	C	N	N	N	A	T	T	G	2	7	Pass	Poly
100144	2012-04-10	MTAT	ND	2012	ND	T	A	N	C	C	N	N	G	N	T	X	N	C	C	C	C	C	X	N	N	A	X	N	G	3	8	Pass	Poly
100145	2012-04-10	MTAT	ND	2012	ND	T	A	C	X	C	N	N	G	A	C	T	N	N	C	N	N	N	X	C	G	A	X	T	G	3	7	Pass	Poly
100146	2012-04-14	MTAT	ND	2012	ND	T	X	T	X	C	C	G	G	N	C	N	X	C	C	C	C	C	X	C	N	X	X	T	N	6	4	Fail
100147	2012-05-07	MTAT	ND	2012	ND	T	A	N	T	C	N	N	N	A	N	N	N	N	C	C	N	N	A	N	N	C	C	N	G	0	13	Pass	Poly
100148	2012-05-08	MTAT	ND	2012	ND	T	A	C	T	G	N	G	G	A	T	C	G	C	A	C	C	N	T	N	G	A	T	T	G	0	3	Pass	Poly
100149	2012-05-08	MTAT	ND	2012	ND	T	A	C	X	N	C	G	G	N	C	N	A	N	A	N	A	N	A	N	N	X	T	T	G	2	8	Pass	Poly
100150	2012-05-05	MTAT	ND	2012	ND	T	A	N	T	C	N	N	N	N	N	C	G	N	N	N	N	N	A	C	X	C	T	T	G	1	11	Pass	Poly
100151	2012-05-05	MTAT	ND	2012	ND	T	A	C	T	C	G	A	N	N	T	C	N	N	N	N	N	N	T	N	N	C	T	T	G	0	10	Pass	Poly
100152	2012-05-06	MTAT	ND	2012	ND	X	A	N	T	X	N	N	N	T	X	X	X	N	A	N	N	X	A	C	N	C	T	T	N	5	9	Fail
100153	2012-05-06	MTAT	ND	2012	ND	X	A	C	X	C	C	N	X	T	X	X	A	T	N	N	N	X	A	C	N	X	T	T	N	6	6	Fail
100154	2012-05-06	MTAT	ND	2012	ND	T	N	C	N	C	N	N	G	N	C	T	N	C	N	A	N	N	A	N	G	C	T	T	G	0	10	Pass	Poly
100155	2012-05-06	MTAT	ND	2012	ND	N	X	X	C	C	N	N	G	N	N	N	N	N	N	N	N	N	A	N	N	A	T	N	G	2	14	Pass	Poly
100156	2012-05-06	MTAT	ND	2012	ND	X	X	X	T	X	X	G	G	X	X	N	X	X	A	C	X	N	X	X	G	X	X	X	G	14	2	Fail
100157	2012-05-06	MTAT	ND	2012	ND	C	N	C	T	C	N	G	N	N	T	N	N	N	A	A	C	N	N	C	G	N	N	X	G	1	11	Pass	Poly
100158	2012-05-06	MTAT	ND	2012	ND	T	A	C	T	C	N	N	N	T	T	N	X	N	N	A	A	C	N	C	G	A	X	N	N	2	9	Pass	Poly
100159	2012-05-06	MTAT	ND	2012	ND	C	A	T	T	C	N	G	G	A	C	C	A	C	A	A	A	N	A	A	A	X	N	T	G	1	3	Pass	Poly
100160	2012-05-06	MTAT	ND	2012	ND	T	X	C	N	C	G	G	G	A	N	C	X	C	A	C	A	C	X	A	G	X	X	T	G	5	2	Fail
100161	2012-05-06	MTAT	ND	2012	ND	T	A	N	T	C	C	G	G	N	C	C	A	C	C	N	C	N	A	C	A	X	X	T	G	2	4	Pass	Poly
100162	2012-04-29	MTAT	ND	2012	ND	X	N	X	X	X	N	G	G	X	X	X	X	T	X	A	A	X	X	X	N	X	T	T	G	12	3	Fail
100163	2012-04-29	MTAT	ND	2012	ND	C	A	C	C	C	C	A	G	T	C	T	G	C	A	A	C	T	A	N	G	A	C	T	G	0	1	Pass	Mono
100164	2012-04-29	MTAT	ND	2012	ND	T	X	N	X	C	N	N	A	N	N	N	X	N	N	N	C	C	X	A	G	X	X	T	G	6	9	Fail
100165	2012-04-29	MTAT	ND	2012	ND	C	A	C	X	C	C	G	G	N	C	N	G	N	C	C	A	N	N	C	G	N	N	T	G	1	7	Pass	Poly
100166	2012-04-29	MTAT	ND	2012	ND	N	A	X	T	X	N	X	G	T	C	N	A	C	N	N	N	N	A	N	X	C	C	T	N	4	8	Pass	Poly
100167	2012-04-30	MTAT	ND	2012	ND	T	A	X	C	C	C	G	N	A	N	T	N	N	N	N	A	T	N	A	N	C	C	T	G	1	8	Pass	Poly
100168	2012-04-30	MTAT	ND	2012	ND	T	A	N	X	C	C	N	N	N	N	T	N	N	C	C	N	T	A	A	A	C	N	T	G	1	9	Pass	Poly
100169	2012-04-29	MTAT	ND	2012	ND	T	A	T	T	C	C	A	G	A	T	T	A	C	C	C	C	C	X	A	G	N	N	T	G	1	2	Pass	Poly
100170	2012-04-29	MTAT	ND	2012	ND	N	A	T	X	C	N	A	G	N	N	N	N	C	N	A	N	N	X	N	N	A	T	N	G	2	11	Pass	Poly
100171	2012-04-29	MTAT	ND	2012	ND	C	G	C	X	C	N	G	G	N	T	T	N	N	C	C	C	C	X	A	N	A	C	T	G	2	5	Pass	Poly
100172	2012-04-30	MTAT	ND	2012	ND	C	A	N	X	C	N	N	G	A	N	C	X	N	A	N	A	C	A	A	N	C	T	T	G	2	7	Pass	Poly
100173	2012-04-29	MTAT	ND	2012	ND	C	X	N	C	C	N	A	G	A	X	T	G	N	A	N	C	C	N	C	N	A	C	N	T	2	7	Pass	Poly
100174	2012-04-29	MTAT	ND	2012	ND	N	A	N	X	C	N	N	G	N	C	X	X	N	A	N	A	N	T	C	G	N	X	T	N	4	9	Pass	Poly
100175	2012-04-29	MTAT	ND	2012	ND	T	A	C	C	C	C	N	G	X	N	N	X	X	A	N	A	C	A	C	N	A	T	G	N	3	6	Pass	Poly
100176	2012-04-29	MTAT	ND	2012	ND	N	A	N	C	C	C	N	N	N	T	N	A	N	A	N	C	N	A	N	N	A	T	T	G	0	10	Pass	Poly
100177	2012-04-29	MTAT	ND	2012	ND	T	A	N	C	C	N	N	N	N	N	T	N	N	N	N	N	N	N	N	X	A	C	T	G	1	14	Pass	Poly
100178	2012-04-29	MTAT	ND	2012	ND	T	A	T	C	C	N	N	N	N	N	T	N	N	N	N	A	N	N	N	N	A	N	N	X	1	15	Pass	Poly
100179	2012-04-29	MTAT	ND	2012	ND	N	A	T	T	C	G	X	N	A	X	C	X	X	C	N	C	N	A	X	N	C	C	N	N	5	6	Fail
100180	2012-04-18	MTAT	ND	2012	ND	T	A	T	C	C	G	A	A	T	T	T	A	T	C	A	A	T	A	C	A	N	C	G	T	0	1	Pass	Mono
100181	2012-04-26	MTAT	ND	2012	ND	T	A	T	X	C	C	G	G	N	X	T	A	T	N	N	A	N	T	X	N	C	T	N	N	3	7	Pass	Poly
100182	2012-04-26	MTAT	ND	2012	ND	N	A	C	C	C	N	N	G	N	N	C	A	C	C	N	C	N	A	N	N	N	T	T	G	0	9	Pass	Poly
100183	2012-04-27	MTAT	ND	2012	ND	N	N	N	T	C	N	A	N	A	C	N	N	C	A	N	C	C	A	A	G	C	T	G	N	0	8	Pass	Poly
100184	2012-04-27	MTAT	ND	2012	ND	X	A	X	N	X	X	X	N	T	X	C	N	X	A	C	X	N	N	X	N	N	C	X	G	9	7	Fail
100185	2012-04-27	MTAT	ND	2012	ND	T	X	N	C	C	N	N	N	A	N	T	N	X	A	N	X	N	T	X	N	N	C	X	G	5	10	Fail
100186	2012-04-26	MTAT	ND	2012	ND	T	X	C	X	N	C	A	G	N	T	C	X	C	A	A	C	T	X	A	G	X	T	T	G	5	2	Fail
100187	2012-04-26	MTAT	ND	2012	ND	T	A	T	C	C	C	A	N	N	N	N	N	T	A	N	X	C	A	X	G	A	X	X	X	5	6	Fail
100188	2012-04-26	MTAT	ND	2012	ND	N	A	C	T	C	N	A	G	N	N	T	N	N	N	A	C	N	N	A	N	A	N	T	G	0	10	Pass	Poly
100189	2012-04-27	MTAT	ND	2012	ND	T	X	C	X	C	C	A	G	A	T	C	X	C	A	A	C	T	X	A	G	X	T	T	G	5	0	Fail
100190	2012-04-27	MTAT	ND	2012	ND	N	X	C	X	C	C	A	N	N	T	N	G	C	A	N	C	T	T	N	N	X	C	T	N	3	7	Pass	Poly
100191	2012-04-27	MTAT	ND	2012	ND	N	A	C	T	C	C	N	N	N	N	C	G	N	N	C	N	N	A	A	N	N	N	T	G	0	11	Pass	Poly
100192	2012-04-27	MTAT	ND	2012	ND	N	A	N	T	C	N	N	G	N	N	N	N	N	A	N	N	N	X	A	G	A	C	T	G	1	11	Pass	Poly
100193	2012-04-27	MTAT	ND	2012	ND	T	A	T	T	C	C	N	G	N	N	X	N	N	N	N	C	C	T	A	G	C	N	N	G	1	9	Pass	Poly
100194	2012-04-27	MTAT	ND	2012	ND	T	A	N	T	C	C	A	G	N	N	T	N	C	N	N	N	T	T	A	A	C	C	N	G	0	8	Pass	Poly
100195	2012-04-27	MTAT	ND	2012	ND	N	A	N	T	C	G	N	G	N	N	C	N	N	A	N	C	N	N	A	N	N	N	T	G	0	12	Pass	Poly
100196	2012-04-26	MTAT	ND	2012	ND	N	X	N	T	C	C	N	N	N	N	N	N	N	N	N	N	N	N	N	N	A	N	T	G	1	16	Pass	Poly
100197	2012-04-26	MTAT	ND	2012	ND	N	A	N	T	C	G	N	N	A	T	C	N	C	N	N	C	N	N	N	G	C	C	N	G	0	10	Pass	Poly
100198	2012-04-27	MTAT	ND	2012	ND	N	A	C	N	C	N	N	G	A	N	C	N	N	N	N	N	N	X	N	N	C	X	N	G	2	13	Pass	Poly
100199	2012-04-27	MTAT	ND	2012	ND	T	A	C	C	C	N	A	G	N	C	X	G	N	C	A	N	C	T	A	N	X	N	N	G	2	7	Pass	Poly
100200	2012-04-27	MTAT	ND	2012	ND	T	X	C	T	C	N	N	N	N	C	N	N	N	N	N	N	N	X	A	N	C	C	T	G	2	12	Pass	Poly
100201	2012-04-27	MTAT	ND	2012	ND	N	X	N	T	C	N	N	G	N	N	N	N	N	N	N	N	N	T	C	N	A	X	T	G	2	13	Pass	Poly
100202	2012-04-27	MTAT	ND	2012	ND	T	X	C	X	G	N	N	G	N	X	N	N	C	A	N	N	N	X	N	G	A	T	T	G	4	9	Pass	Poly
100203	2012-04-27	MTAT	ND	2012	ND	T	A	N	X	C	C	A	G	A	T	C	X	C	C	C	C	T	X	A	G	A	X	G	G	4	1	Pass	Mono
100204	2012-04-27	MTAT	ND	2012	ND	N	A	N	T	C	C	N	G	T	N	N	A	N	N	N	X	N	T	X	N	X	N	X	X	5	10	Fail
100205	2012-04-26	MTAT	ND	2012	ND	T	A	N	N	C	N	N	N	N	N	T	N	N	C	N	A	N	N	N	N	A	N	N	G	0	16	Pass	Poly
100206	2012-04-26	MTAT	ND	2012	ND	T	N	C	T	C	C	A	G	A	T	C	G	C	A	C	C	T	N	A	G	N	C	T	G	0	3	Pass	Poly
100207	2012-04-27	MTAT	ND	2012	ND	T	A	C	T	C	C	A	G	T	T	C	A	C	A	N	C	N	A	A	N	A	T	T	N	0	4	Pass	Poly
100208	2012-04-27	MTAT	ND	2012	ND	N	A	C	T	C	C	N	G	A	N	T	A	N	A	N	C	N	A	N	X	A	T	T	G	1	6	Pass	Poly
100209	2012-04-27	MTAT	ND	2012	ND	T	A	C	X	C	N	A	G	A	N	N	X	N	A	N	C	N	A	N	N	A	T	T	G	2	8	Pass	Poly
100210	2012-04-18	MTAT	ND	2012	ND	X	A	N	X	G	C	N	N	N	T	T	N	X	A	C	A	N	X	C	N	A	T	X	N	4	8	Pass	Poly
100211	2012-04-06	MTAT	ND	2012	ND	N	A	T	C	X	C	G	G	A	C	C	A	N	A	A	C	C	N	N	G	C	T	X	G	2	3	Pass	Poly
100212	2012-04-13	MTAT	ND	2012	ND	N	A	C	T	C	N	A	N	A	N	T	G	N	C	N	N	T	A	N	G	A	C	T	G	0	7	Pass	Poly
100213	2012-04-14	MTAT	ND	2012	ND	T	A	N	T	C	G	G	N	A	X	T	G	N	N	N	N	N	A	C	G	X	C	T	N	2	8	Pass	Poly
100214	2012-04-13	MTAT	ND	2012	ND	T	A	C	T	G	C	G	G	T	C	X	G	C	A	N	C	N	N	A	A	C	N	T	G	1	4	Pass	Poly
100215	2012-04-14	MTAT	ND	2012	ND	T	A	C	T	C	G	A	G	A	C	T	G	C	A	A	C	C	A	A	G	C	N	T	G	0	1	Pass	Mono
100216	2012-04-14	MTAT	ND	2012	ND	X	A	T	N	X	X	A	N	T	X	N	X	C	A	N	X	C	N	X	G	N	C	T	T	6	6	Fail
100217	2012-04-18	MTAT	ND	2012	ND	N	X	C	T	C	C	A	N	N	C	C	A	C	A	C	C	C	X	C	G	X	X	T	G	4	2	Pass	Poly
100218	2012-04-14	MTAT	ND	2012	ND	N	A	C	T	C	C	G	N	T	N	T	X	N	N	C	N	N	A	N	N	C	N	N	N	1	11	Pass	Poly
100219	2012-04-12	MTAT	ND	2012	ND	N	A	X	N	C	C	N	N	A	C	N	A	N	A	N	C	N	N	N	N	C	N	T	G	1	11	Pass	Poly
100220	2012-04-12	MTAT	ND	2012	ND	C	A	T	X	C	C	N	X	A	T	N	X	C	C	A	C	N	N	N	A	N	N	X	G	4	7	Pass	Poly
100221	2012-04-12	MTAT	ND	2012	ND	X	N	X	X	C	X	X	N	T	X	N	X	C	N	A	C	C	N	X	G	A	N	T	N	7	7	Fail
100222	2012-04-13	MTAT	ND	2012	ND	T	A	C	T	C	G	G	G	A	C	C	G	T	C	C	C	T	A	A	G	A	T	T	G	0	0	Pass	Mono
100223	2012-04-06	MTAT	ND	2012	ND	X	A	X	C	X	X	N	G	N	X	C	N	C	X	N	X	C	N	X	G	N	N	X	N	8	8	Fail
100224	2012-04-06	MTAT	ND	2012	ND	N	N	N	T	N	N	A	N	N	N	N	N	C	N	N	N	N	N	A	N	C	N	X	N	1	17	Pass	Poly
100225	2012-04-06	MTAT	ND	2012	ND	T	G	C	T	G	N	G	N	N	T	C	N	T	N	A	C	N	T	N	G	C	C	T	N	0	8	Pass	Poly
100226	2012-04-06	MTAT	ND	2012	ND	N	A	C	C	C	N	A	G	N	C	X	G	T	C	C	C	N	N	C	N	N	N	T	G	1	7	Pass	Poly
100227	2012-04-06	MTAT	ND	2012	ND	C	A	X	T	C	G	G	G	N	X	X	G	X	X	N	C	C	N	X	G	A	T	X	X	8	3	Fail
100228	2012-04-07	MTAT	ND	2012	ND	C	X	C	T	X	X	X	X	N	X	C	N	X	A	N	C	C	X	A	G	X	X	X	T	11	3	Fail
100229	2012-04-07	MTAT	ND	2012	ND	X	X	X	T	X	X	X	X	X	X	N	G	X	A	C	C	X	X	X	A	X	N	X	G	14	2	Fail
100230	2012-04-08	MTAT	ND	2012	ND	N	A	N	T	X	C	G	G	N	X	T	A	C	X	N	C	N	A	N	G	A	C	T	N	3	6	Pass	Poly
100231	2012-04-07	MTAT	ND	2012	ND	X	A	N	N	C	N	N	G	N	N	T	N	N	A	N	N	N	N	N	G	N	N	T	N	0	16	Pass	Poly
100232	2012-04-07	MTAT	ND	2012	ND	N	X	C	N	C	G	A	G	T	N	T	A	T	A	C	A	T	T	A	N	A	T	T	G	1	3	Pass	Poly
100233	2012-04-07	MTAT	ND	2012	ND	N	N	C	T	C	C	N	G	N	N	N	N	C	N	N	N	C	A	A	N	N	N	T	G	0	12	Pass	Poly
100234	2012-04-07	MTAT	ND	2012	ND	T	A	N	T	X	C	G	A	A	C	T	A	C	C	N	C	C	T	C	G	N	C	T	G	1	3	Pass	Poly
100235	2012-04-07	MTAT	ND	2012	ND	N	A	C	T	C	X	A	X	N	C	X	X	C	X	N	A	N	A	A	G	C	N	N	N	5	6	Fail
100236	2012-04-14	MTAT	ND	2012	ND	C	A	C	T	C	C	N	N	N	N	T	N	X	A	C	N	N	N	A	N	A	N	X	N	2	11	Pass	Poly
100237	2012-04-14	MTAT	ND	2012	ND	N	X	N	T	C	C	G	N	A	T	T	N	T	N	C	A	N	X	C	N	X	X	T	G	4	6	Pass	Poly
100238	2012-04-14	MTAT	ND	2012	ND	N	A	C	T	C	N	N	G	A	C	N	A	N	N	N	N	N	N	N	N	C	C	T	N	0	12	Pass	Poly
100239	2012-04-14	MTAT	ND	2012	ND	T	A	C	T	C	C	A	G	N	T	T	N	C	N	N	C	C	T	C	N	A	C	T	X	1	5	Pass	Poly
100240	2012-04-15	MTAT	ND	2012	ND	T	A	C	N	N	N	N	G	A	N	N	G	N	N	N	N	C	N	N	G	N	N	T	N	0	15	Pass	Poly
100241	2012-04-15	MTAT	ND	2012	ND	X	X	T	T	X	X	N	G	N	X	T	G	X	A	C	X	C	X	X	G	X	C	X	G	10	2	Fail
100242	2012-05-03	MTAT	ND	2012	ND	T	A	C	N	C	N	G	G	A	C	N	A	N	C	A	N	C	N	N	A	N	N	T	G	0	9	Pass	Poly
100243	2012-05-03	MTAT	ND	2012	ND	T	A	C	T	C	C	A	G	A	C	C	G	T	A	C	C	C	T	A	G	C	C	T	G	0	0	Pass	Mono
100244	2012-05-03	MTAT	ND	2012	ND	N	A	N	T	C	C	N	A	N	T	N	X	X	A	N	C	N	T	A	N	A	N	N	N	2	10	Pass	Poly
100245	2012-05-04	MTAT	ND	2012	ND	T	A	C	T	G	C	A	G	N	T	N	A	T	A	C	C	T	N	A	G	N	N	T	G	0	5	Pass	Poly
100246	2012-05-04	MTAT	ND	2012	ND	N	A	C	N	C	N	N	G	N	N	X	X	T	C	N	C	N	A	N	N	N	C	N	G	2	11	Pass	Poly
100247	2012-05-04	MTAT	ND	2012	ND	N	N	N	N	C	N	N	N	A	N	T	N	N	C	N	C	N	T	C	N	X	T	T	G	1	12	Pass	Poly
100248	2012-05-04	MTAT	ND	2012	ND	X	X	X	T	C	C	A	G	X	X	N	G	X	A	C	N	C	X	X	N	X	C	X	N	9	4	Fail
100249	2012-05-04	MTAT	ND	2012	ND	X	N	C	T	C	N	G	G	A	C	T	A	C	A	X	X	C	T	X	N	C	N	T	N	3	5	Pass	Poly
100250	2012-04-18	MTAT	ND	2012	ND	N	A	X	T	C	N	N	N	N	T	N	N	N	N	N	N	N	N	N	N	N	N	T	X	2	16	Pass	Poly
100251	2012-04-18	MTAT	ND	2012	ND	T	N	T	T	C	C	A	G	A	T	T	G	T	A	C	A	T	T	A	G	C	C	T	X	1	1	Pass	Mono
100252	2012-04-18	MTAT	ND	2012	ND	N	X	N	N	C	N	N	G	A	C	N	N	N	N	N	N	C	N	N	N	A	C	T	G	1	13	Pass	Poly
100253	2012-04-18	MTAT	ND	2012	ND	N	A	C	N	C	N	G	G	N	T	N	A	N	A	N	A	C	N	N	G	N	N	N	T	0	11	Pass	Poly
100254	2012-04-19	MTAT	ND	2012	ND	C	A	T	T	C	N	G	N	A	C	T	A	C	A	N	N	C	A	A	N	C	T	T	N	0	6	Pass	Poly
100255	2012-04-19	MTAT	ND	2012	ND	T	A	C	T	C	G	G	G	A	C	C	A	C	A	N	A	C	T	A	G	A	C	T	G	0	1	Pass	Mono
100256	2012-04-19	MTAT	ND	2012	ND	T	A	N	T	C	N	G	G	N	C	C	A	C	N	N	C	N	T	C	N	C	C	T	G	0	7	Pass	Poly
100257	2012-04-18	MTAT	ND	2012	ND	X	N	T	C	C	G	G	G	A	T	T	A	C	A	A	C	T	A	A	G	C	C	T	G	0	1	Pass	Mono
100258	2012-04-18	MTAT	ND	2012	ND	T	A	T	T	C	C	A	G	T	T	N	G	C	C	C	C	C	A	A	G	A	T	T	N	0	2	Pass	Poly
100259	2012-04-18	MTAT	ND	2012	ND	N	A	C	T	C	N	A	N	N	C	N	G	C	A	N	C	N	A	A	N	A	T	T	N	0	8	Pass	Poly
100260	2012-04-18	MTAT	ND	2012	ND	N	A	C	T	C	N	N	G	N	N	C	G	N	N	N	N	N	A	X	N	N	N	T	G	1	12	Pass	Poly
100261	2012-04-18	MTAT	ND	2012	ND	C	A	X	X	C	N	A	G	N	N	N	N	C	A	N	C	C	X	N	G	N	N	T	N	3	10	Pass	Poly
100262	2012-04-18	MTAT	ND	2012	ND	N	A	X	X	C	N	A	G	A	N	T	G	C	A	N	A	N	A	C	A	A	N	N	G	2	6	Pass	Poly
100263	2012-04-18	MTAT	ND	2012	ND	N	A	N	C	C	N	A	G	A	N	T	N	N	N	N	N	N	N	N	N	A	N	N	G	0	14	Pass	Poly
100264	2012-04-18	MTAT	ND	2012	ND	T	A	C	T	C	N	A	N	A	N	T	X	N	A	N	A	N	T	A	N	A	T	X	G	2	7	Pass	Poly
100265	2012-04-19	MTAT	ND	2012	ND	N	A	N	T	C	N	N	G	N	T	N	N	C	N	N	N	N	N	N	N	N	C	N	N	0	16	Pass	Poly
100266	2012-04-19	MTAT	ND	2012	ND	C	A	X	T	X	N	A	N	X	X	T	N	T	X	N	C	C	A	X	G	A	T	X	X	8	4	Fail
100267	2012-04-10	MTAT	ND	2012	ND	C	A	X	T	X	G	G	X	T	X	C	X	X	N	N	A	N	N	X	G	C	N	X	N	8	6	Fail
100268	2012-04-10	MTAT	ND	2012	ND	X	N	X	X	C	G	G	X	N	X	T	X	X	A	C	X	C	X	X	N	X	N	X	N	11	5	Fail
100269	2012-04-10	MTAT	ND	2012	ND	X	A	X	X	C	C	A	X	T	C	X	X	X	N	N	C	C	T	A	X	A	C	T	G	7	2	Fail
100270	2012-04-10	MTAT	ND	2012	ND	T	X	T	T	C	C	N	N	N	N	T	X	C	A	C	C	C	N	N	G	A	T	T	G	2	6	Pass	Poly
100271	2012-04-11	MTAT	ND	2012	ND	T	A	T	T	C	N	G	G	N	T	N	G	N	A	C	N	N	N	A	N	N	N	T	N	0	11	Pass	Poly
100272	2012-04-11	MTAT	ND	2012	ND	N	A	T	X	C	G	A	G	A	T	N	G	C	N	N	A	T	N	A	G	N	N	G	G	1	6	Pass	Poly
100273	2012-04-11	MTAT	ND	2012	ND	T	A	T	N	C	N	N	G	A	T	N	G	X	A	N	A	N	A	A	G	N	T	X	N	2	8	Pass	Poly
100274	2012-04-10	MTAT	ND	2012	ND	T	A	T	T	C	C	G	N	N	N	C	G	C	A	N	C	C	A	C	G	N	N	T	G	0	6	Pass	Poly
100275	2012-04-10	MTAT	ND	2012	ND	N	A	T	C	C	C	N	G	A	N	T	N	C	A	N	N	N	A	N	N	A	C	N	G	0	9	Pass	Poly
100276	2012-04-10	MTAT	ND	2012	ND	N	A	T	N	C	C	A	G	A	C	N	N	C	A	C	A	N	N	C	N	N	T	T	G	0	7	Pass	Poly
100277	2012-04-10	MTAT	ND	2012	ND	N	A	T	T	C	C	G	G	N	C	C	N	N	A	N	N	N	T	C	N	N	N	T	G	0	9	Pass	Poly
100278	2012-04-11	MTAT	ND	2012	ND	T	A	N	T	C	N	N	G	N	N	T	N	C	A	N	C	C	A	C	G	C	N	T	G	0	8	Pass	Poly
100279	2012-04-11	MTAT	ND	2012	ND	N	X	C	X	N	N	N	G	N	N	C	N	N	A	A	N	N	A	N	N	X	C	T	G	3	11	Pass	Poly
100280	2012-04-11	MTAT	ND	2012	ND	C	A	T	N	C	N	N	N	A	C	T	G	C	N	N	N	N	A	A	G	A	N	T	N	0	10	Pass	Poly
100281	2012-04-12	MTAT	ND	2012	ND	X	A	X	T	X	G	G	G	X	X	C	G	C	A	C	X	X	T	A	G	A	C	X	G	7	0	Fail
100282	2012-04-12	MTAT	ND	2012	ND	X	G	C	T	G	N	G	N	T	T	N	A	N	N	C	A	N	X	A	G	X	C	T	G	2	6	Pass	Poly
100283	2012-04-16	MTAT	ND	2012	ND	C	A	C	T	C	G	A	N	T	N	C	G	T	C	N	C	C	A	A	G	C	T	T	G	0	3	Pass	Poly
100284	2012-04-16	MTAT	ND	2012	ND	C	A	C	T	X	G	X	G	A	X	X	A	T	A	N	C	N	A	N	N	C	T	X	G	5	4	Fail
100285	2012-04-16	MTAT	ND	2012	ND	T	X	X	N	X	X	A	N	A	X	X	X	X	N	C	C	C	X	X	G	X	T	X	T	12	3	Fail
100286	2012-04-17	MTAT	ND	2012	ND	N	A	C	T	C	C	N	G	A	N	C	G	N	C	C	C	N	A	A	N	N	N	T	G	0	7	Pass	Poly
100287	2012-04-17	MTAT	ND	2012	ND	X	X	T	X	X	X	G	N	N	X	X	X	X	A	N	X	X	X	X	N	X	X	G	N	14	5	Fail
100288	2012-04-18	MTAT	ND	2012	ND	T	A	C	T	C	G	A	G	A	N	T	N	N	N	C	N	N	A	N	N	A	N	T	G	0	9	Pass	Poly
100289	2012-04-17	MTAT	ND	2012	ND	N	A	N	C	C	N	N	G	N	T	N	N	C	N	N	N	N	A	N	N	C	T	N	G	0	13	Pass	Poly
100290	2012-04-15	MTAT	ND	2012	ND	N	A	C	X	C	N	N	G	N	N	N	N	C	N	A	C	C	N	A	G	N	N	T	G	1	10	Pass	Poly
100291	2012-04-18	MTAT	ND	2012	ND	N	X	C	T	C	C	A	G	A	N	C	G	T	A	N	A	N	X	C	N	C	T	T	N	2	5	Pass	Poly
100292	2012-04-18	MTAT	ND	2012	ND	T	A	C	T	C	G	A	N	A	T	T	N	C	A	C	C	C	T	C	G	A	T	T	G	0	2	Pass	Poly
100293	2012-04-18	MTAT	ND	2012	ND	C	A	C	T	C	G	A	G	T	C	T	A	C	A	C	C	T	T	A	A	A	T	T	G	0	0	Pass	Mono
100294	2012-04-19	MTAT	ND	2012	ND	N	A	C	T	N	C	N	G	N	N	N	N	N	A	N	C	N	N	A	G	N	N	T	G	0	12	Pass	Poly
100295	2012-04-19	MTAT	ND	2012	ND	T	A	C	T	C	C	G	G	A	C	C	A	C	C	A	C	C	T	C	G	A	T	T	G	0	0	Pass	Mono
100296	2012-04-19	MTAT	ND	2012	ND	T	A	C	T	C	G	G	G	T	N	T	G	C	A	A	C	C	A	A	G	A	C	T	G	0	1	Pass	Mono
100297	2012-04-19	MTAT	ND	2012	ND	T	A	N	T	C	N	N	G	N	T	N	G	C	A	A	N	N	N	C	N	N	C	T	G	0	10	Pass	Poly
100298	2012-04-19	MTAT	ND	2012	ND	N	A	N	T	C	N	A	G	N	C	N	N	N	N	A	N	N	N	N	N	N	C	N	G	0	14	Pass	Poly
100299	2012-04-19	MTAT	ND	2012	ND	T	X	C	T	C	C	N	G	A	T	N	N	N	N	N	N	N	A	C	G	N	N	N	G	1	11	Pass	Poly
100300	2012-04-20	MTAT	ND	2012	ND	T	A	N	T	C	G	A	N	A	N	N	G	T	N	C	N	N	N	N	N	A	T	T	G	0	10	Pass	Poly
100301	2012-04-20	MTAT	ND	2012	ND	T	A	T	T	C	G	A	G	N	X	N	X	T	N	N	A	C	A	N	N	A	C	T	N	2	7	Pass	Poly
100302	2012-04-26	MTAT	ND	2012	ND	C	X	T	X	X	X	X	X	X	X	C	X	X	N	X	X	C	X	N	X	X	X	X	G	17	2	Fail
100303	2012-04-19	MTAT	ND	2012	ND	T	A	C	T	G	C	A	N	T	T	C	N	C	A	C	C	N	T	N	X	C	C	T	G	1	4	Pass	Poly
100304	2012-04-19	MTAT	ND	2012	ND	T	A	T	T	C	G	A	G	A	C	T	A	T	A	A	C	C	T	N	G	C	C	T	G	0	1	Pass	Mono
100305	2012-04-19	MTAT	ND	2012	ND	T	A	C	T	C	G	N	G	N	T	C	N	C	C	N	C	C	N	A	G	C	N	T	G	0	6	Pass	Poly
100306	2012-04-19	MTAT	ND	2012	ND	C	A	C	T	C	C	A	G	A	N	C	G	C	A	N	A	C	T	C	A	A	C	T	G	0	2	Pass	Poly
100307	2012-04-19	MTAT	ND	2012	ND	T	A	C	T	C	C	G	A	A	C	C	G	C	C	C	C	C	A	A	G	A	C	T	G	0	0	Pass	Mono
100308	2012-04-19	MTAT	ND	2012	ND	N	A	C	T	C	N	G	G	A	N	T	N	N	A	N	N	N	A	A	G	N	N	T	N	0	10	Pass	Poly
100309	2012-04-20	MTAT	ND	2012	ND	N	A	N	T	C	C	G	G	N	N	T	A	N	A	A	C	N	N	N	G	N	C	N	G	0	9	Pass	Poly
100310	2012-04-20	MTAT	ND	2012	ND	T	A	N	T	G	N	A	G	T	T	T	G	C	C	A	A	C	A	A	G	A	T	T	G	0	2	Pass	Poly
100311	2012-04-20	MTAT	ND	2012	ND	T	A	C	T	C	C	A	G	A	T	T	A	T	A	A	C	T	A	A	A	C	C	T	G	0	0	Pass	Mono
100312	2012-04-29	MTAT	ND	2012	ND	T	A	C	T	C	C	A	G	A	T	C	A	C	A	A	C	C	A	C	A	C	T	T	G	0	0	Pass	Mono
100313	2012-04-09	MTAT	ND	2012	ND	N	N	C	T	C	C	A	G	N	N	N	N	C	A	N	N	N	N	N	G	N	N	T	G	0	12	Pass	Poly
100314	2012-04-09	MTAT	ND	2012	ND
100315	2012-04-09	MTAT	ND	2012	ND
100316	2012-04-09	MTAT	ND	2012	ND	T	A	C	T	C	C	N	G	N	N	C	X	C	C	N	A	T	A	A	N	C	T	T	G	1	5	Pass	Poly
100317	2012-04-09	MTAT	ND	2012	ND	X	A	C	T	C	C	G	G	T	C	C	A	C	C	C	C	T	T	A	G	A	T	T	G	1	0	Pass	Mono
100318	2012-04-08	MTAT	ND	2012	ND	T	A	C	T	C	C	A	G	A	T	T	A	N	C	C	N	N	N	N	N	A	T	T	G	0	6	Pass	Poly
100319	2012-04-08	MTAT	ND	2012	ND	N	A	C	X	C	N	N	G	A	N	N	N	N	N	N	N	N	N	N	G	N	N	N	G	1	15	Pass	Poly
100320	2012-04-08	MTAT	ND	2012	ND	N	A	C	C	C	C	N	G	N	N	T	A	N	A	C	C	C	T	N	X	A	T	N	G	1	6	Pass	Poly
100321	2012-04-08	MTAT	ND	2012	ND	N	A	N	T	C	C	N	G	N	T	C	G	N	A	N	C	T	A	A	N	A	C	T	G	0	6	Pass	Poly
100322	2012-04-09	MTAT	ND	2012	ND	T	A	C	C	C	G	G	G	T	T	N	G	T	A	A	C	C	T	A	A	A	C	T	G	0	1	Pass	Mono
100323	2012-04-09	MTAT	ND	2012	ND	T	A	X	C	C	X	G	N	N	X	N	X	T	A	N	N	N	A	A	G	A	T	X	T	5	6	Fail
100324	2012-04-09	MTAT	ND	2012	ND	T	A	N	N	C	N	N	N	A	N	T	N	N	A	N	C	C	N	N	G	N	N	T	G	0	13	Pass	Poly
100325	2012-04-09	MTAT	ND	2012	ND	T	A	C	T	C	N	A	G	A	T	N	N	C	N	N	N	C	A	N	G	N	N	T	G	0	9	Pass	Poly
100326	2012-04-08	MTAT	ND	2012	ND	C	A	X	N	C	N	G	G	N	N	T	G	X	A	N	C	C	A	N	G	X	T	T	G	3	6	Pass	Poly
100327	2012-04-09	MTAT	ND	2012	ND	T	A	C	T	C	G	A	G	A	T	C	G	C	A	A	C	C	T	C	A	C	T	T	G	0	0	Pass	Mono
100328	2012-04-09	MTAT	ND	2012	ND	T	A	C	T	C	N	A	G	A	T	T	A	C	C	A	C	T	T	A	G	C	C	T	G	0	1	Pass	Mono
100329	2012-04-22	MTAT	ND	2012	ND	T	A	T	T	C	G	G	G	A	T	N	N	T	A	C	A	T	A	A	G	A	C	T	G	0	2	Pass	Poly
100330	2012-04-23	MTAT	ND	2012	ND	T	A	C	T	C	C	G	G	A	T	N	G	C	A	A	A	T	T	C	A	C	C	T	G	0	1	Pass	Mono
100331	2012-04-23	MTAT	ND	2012	ND	T	A	C	T	C	C	A	G	A	C	T	A	N	A	C	A	N	A	A	G	N	C	T	G	0	3	Pass	Poly
100332	2012-04-23	MTAT	ND	2012	ND	T	N	N	T	C	C	A	G	A	C	T	A	T	A	C	A	C	A	A	N	A	C	T	G	0	3	Pass	Poly
100333	2012-04-22	MTAT	ND	2012	ND	N	A	X	T	C	N	G	G	N	T	T	G	N	N	C	X	N	A	C	N	X	N	T	N	3	8	Pass	Poly
100334	2012-04-23	MTAT	ND	2012	ND	C	A	T	C	C	G	A	G	A	T	T	A	C	A	A	A	T	T	C	G	A	C	T	G	0	0	Pass	Mono
100335	2012-04-23	MTAT	ND	2012	ND	C	A	T	T	C	C	G	G	A	T	T	G	T	C	A	A	C	A	A	G	C	T	T	G	0	0	Pass	Mono
100336	2012-04-22	MTAT	ND	2012	ND	C	A	T	T	C	C	G	N	A	N	T	G	N	N	N	A	C	A	A	G	C	N	T	G	0	6	Pass	Poly
100337	2012-04-23	MTAT	ND	2012	ND	N	A	C	N	C	N	N	N	N	N	N	N	N	N	N	C	N	N	N	N	N	N	T	G	0	17	Pass	Poly
100338	2012-04-23	MTAT	ND	2012	ND	C	A	N	T	C	N	N	G	N	T	T	G	N	C	N	N	N	N	N	N	C	N	T	G	0	12	Pass	Poly
100339	2012-04-23	MTAT	ND	2012	ND	C	A	N	T	C	N	N	G	T	C	N	N	N	N	N	N	N	N	N	G	N	N	T	G	0	14	Pass	Poly
100340	2012-04-23	MTAT	ND	2012	ND	X	X	X	C	N	G	A	G	X	T	N	N	C	A	N	A	C	N	N	G	X	C	T	X	5	6	Fail
100341	2012-04-23	MTAT	ND	2012	ND	T	A	X	T	C	N	N	N	N	X	N	G	X	N	N	X	N	T	X	N	A	X	G	N	6	10	Fail
100342	2012-04-24	MTAT	ND	2012	ND	T	N	N	T	N	G	G	G	N	N	N	N	T	N	A	N	N	A	N	G	C	C	T	G	0	11	Pass	Poly
100343	2012-04-24	MTAT	ND	2012	ND	T	N	N	T	C	G	G	G	N	C	N	G	T	N	A	N	N	A	C	G	C	C	T	G	0	7	Pass	Poly
100344	2012-04-22	MTAT	ND	2012	ND	C	A	C	T	C	C	G	G	A	C	T	A	C	A	A	A	C	T	A	G	A	C	T	G	0	0	Pass	Mono
100345	2012-04-23	MTAT	ND	2012	ND	T	A	X	T	C	G	A	G	A	N	C	A	C	C	A	A	C	T	A	G	A	C	T	G	1	1	Pass	Mono
100346	2012-04-23	MTAT	ND	2012	ND	C	A	C	T	C	C	G	G	A	T	N	A	C	C	N	C	N	A	C	A	A	T	T	G	0	3	Pass	Poly
100347	2012-04-23	MTAT	ND	2012	ND	C	A	C	T	C	C	N	G	A	T	T	A	C	N	N	N	N	A	N	N	A	N	T	N	0	9	Pass	Poly
100348	2012-04-24	MTAT	ND	2012	ND	C	A	T	T	C	C	N	G	A	N	N	A	N	N	A	N	N	A	C	N	C	T	T	G	0	8	Pass	Poly
100349	2012-04-24	MTAT	ND	2012	ND	T	X	X	C	C	N	X	G	N	X	N	G	X	A	C	A	N	X	X	G	X	X	X	N	10	5	Fail
100350	2012-04-24	MTAT	ND	2012	ND	C	A	C	C	C	C	G	G	A	N	T	X	N	N	C	N	C	T	C	G	C	C	T	G	1	4	Pass	Poly
100453	2012-05-20	MTAT	ND	2012	ND	X	X	X	X	X	X	X	X	X	X	X	X	X	X	X	X	X	X	X	X	X	X	X	G	22	0	Fail
100812	2012-04-29	MTAT	ND	2012	ND	X	N	C	N	X	G	N	G	A	N	X	X	N	A	A	X	C	T	C	N	A	T	X	G	5	6	Fail
100814	2012-04-29	MTAT	ND	2012	ND	T	N	X	N	C	G	X	N	X	X	T	A	X	C	X	X	C	T	C	N	X	T	X	G	9	4	Fail
100817	2012-04-29	MTAT	ND	2012	ND	X	N	T	N	C	G	X	A	X	C	T	X	X	C	A	X	T	A	N	N	X	T	G	X	7	4	Fail
100818	2012-04-29	MTAT	ND	2012	ND	X	X	X	X	X	X	X	X	X	X	X	X	X	X	X	X	X	X	X	X	X	X	X	X	23	0	Fail
100820	2012-04-29	MTAT	ND	2012	ND	X	N	C	C	C	X	X	X	T	C	C	A	C	A	N	N	X	A	A	N	A	X	T	G	5	4	Fail
100821	2012-04-29	MTAT	ND	2012	ND	X	X	N	X	X	C	X	G	A	X	X	X	X	X	N	X	X	X	N	G	A	T	T	G	12	3	Fail
100822	2012-04-28	MTAT	ND	2012	ND	X	X	T	N	X	G	A	A	T	T	N	G	C	N	A	C	X	T	C	A	X	X	X	X	7	3	Fail
100824	2012-04-28	MTAT	ND	2012	ND	X	N	X	T	X	N	A	G	X	N	X	G	X	A	N	N	X	N	X	A	A	C	X	G	8	6	Fail
100827	2012-04-28	MTAT	ND	2012	ND	T	N	C	N	C	N	A	G	A	N	T	X	X	A	A	C	N	N	C	N	A	N	T	G	2	8	Pass	Poly
100828	2012-04-29	MTAT	ND	2012	ND	X	X	C	X	X	C	X	X	X	X	T	X	X	X	A	X	T	X	A	X	A	X	G	T	14	0	Fail
100829	2012-04-29	MTAT	ND	2012	ND	X	N	X	X	C	X	X	X	X	X	X	G	C	X	A	X	X	A	N	X	X	C	X	T	14	2	Fail
100830	2012-04-29	MTAT	ND	2012	ND	T	N	N	N	C	X	G	N	N	T	T	G	X	N	A	C	T	N	N	N	X	C	N	G	3	10	Pass	Poly
100831	2012-04-29	MTAT	ND	2012	ND	T	N	X	T	C	G	G	G	A	C	T	A	N	A	N	C	C	N	A	A	A	T	T	X	2	4	Pass	Poly
100833	2012-04-29	MTAT	ND	2012	ND	X	A	X	T	C	C	A	G	X	N	N	X	C	A	A	A	C	A	X	X	X	T	X	X	8	2	Fail
100834	2012-04-18	MTAT	ND	2012	ND	T	N	X	C	C	X	X	X	A	T	T	X	T	C	A	X	X	X	C	X	X	X	G	X	12	1	Fail
100839	2012-04-18	MTAT	ND	2012	ND	X	X	X	X	X	X	X	X	X	X	T	X	T	X	X	X	X	T	A	N	X	X	X	X	18	1	Fail
100840	2012-04-18	MTAT	ND	2012	ND	T	N	C	N	C	N	A	N	A	T	X	N	X	A	C	C	X	A	N	N	X	T	N	N	4	9	Pass	Poly
100842	2012-04-18	MTAT	ND	2012	ND	T	N	X	X	X	X	A	X	X	X	T	X	T	X	X	X	X	X	X	X	X	X	X	G	18	1	Fail
101022	2012-04-29	MTAT	ND	2012	ND	X	X	X	X	X	X	X	X	X	X	X	X	X	X	X	X	X	X	X	X	X	X	X	G	22	0	Fail
101177	2013-04-09	MTAT	ND	2013	ND	C	X	C	X	X	N	A	G	N	X	N	N	X	C	N	X	N	X	C	G	C	X	T	G	8	6	Fail
101178	2013-04-17	MTAT	ND	2013	ND	X	X	N	T	X	C	G	X	A	X	C	G	X	C	C	C	T	A	A	G	X	T	T	X	7	1	Fail
101179	2013-04-17	MTAT	ND	2013	ND	X	X	X	X	X	X	X	X	X	X	X	X	X	X	X	X	X	X	X	X	X	X	X	X	23	0	Fail
101180	2013-04-17	MTAT	ND	2013	ND	X	X	X	X	X	X	X	X	X	X	X	X	X	X	X	X	X	X	X	X	X	X	X	X	23	0	Fail
101181	2013-05-16	MTAT	ND	2013	ND	X	X	X	X	X	X	X	X	X	X	X	X	X	X	X	X	X	X	X	X	X	X	X	X	23	0	Fail
101182	2013-04-08	MTAT	ND	2013	ND	X	X	X	X	X	X	X	X	X	X	X	N	X	X	X	X	X	X	X	X	X	X	X	X	22	1	Fail
101183	2013-04-08	MTAT	ND	2013	ND	T	A	T	T	G	C	A	G	A	T	C	A	N	C	C	C	C	T	C	A	C	T	T	G	0	1	Pass	Mono
101184	2013-04-09	MTAT	ND	2013	ND	T	A	C	T	C	G	G	G	A	N	N	N	N	N	C	C	C	T	C	G	A	C	T	G	0	5	Pass	Poly
101185	2013-04-08	MTAT	ND	2013	ND	T	X	C	T	N	N	G	G	N	X	N	A	X	C	N	A	N	X	C	N	N	X	T	G	5	8	Fail
101186	2013-04-17	MTAT	ND	2013	ND	T	N	T	T	C	C	X	N	A	N	N	N	C	A	A	X	T	X	A	N	N	T	N	G	3	8	Pass	Poly
101187	2013-04-20	MTAT	ND	2013	ND	T	N	C	T	C	C	A	G	A	X	C	G	T	C	C	A	T	T	A	A	C	C	T	X	2	1	Pass	Mono
101188	2013-04-17	MTAT	ND	2013	ND	T	A	N	N	G	N	A	G	T	N	T	X	N	X	A	C	N	A	A	G	C	N	T	G	2	7	Pass	Poly
101189	2013-04-08	MTAT	ND	2013	ND	T	A	T	T	C	G	A	G	N	N	T	A	T	C	N	N	C	A	N	N	C	C	N	G	0	7	Pass	Poly
101190	2013-04-08	MTAT	ND	2013	ND	N	A	N	T	C	C	N	G	A	T	T	N	N	N	C	N	N	N	N	N	C	N	T	G	0	11	Pass	Poly
101191	2013-04-21	MTAT	ND	2013	ND	T	N	C	T	C	G	A	G	A	T	C	X	C	A	C	C	T	A	C	A	C	C	T	X	2	1	Pass	Mono
101192	2013-04-17	MTAT	ND	2013	ND	X	X	X	X	X	X	X	X	X	X	X	X	X	X	X	A	X	X	X	X	X	X	X	G	21	0	Fail
101193	2013-05-16	MTAT	ND	2013	ND	N	X	C	X	C	X	A	G	A	T	T	X	N	A	X	N	T	X	C	G	X	X	T	G	8	2	Fail
101194	2013-04-08	MTAT	ND	2013	ND	N	A	N	T	C	C	A	G	A	X	N	A	N	C	N	C	N	N	A	N	C	N	T	G	1	8	Pass	Poly
101195	2013-04-08	MTAT	ND	2013	ND	T	A	C	T	C	G	N	G	N	T	N	X	N	N	A	C	N	A	C	G	N	N	T	G	1	8	Pass	Poly
101196	2013-04-17	MTAT	ND	2013	ND	T	N	N	N	C	N	N	G	A	T	T	X	N	C	N	N	C	T	A	G	C	C	T	G	1	8	Pass	Poly
101197	2013-04-07	MTAT	ND	2013	ND	C	X	N	T	C	N	G	G	T	T	T	X	T	N	N	N	T	X	A	G	C	X	N	G	4	6	Pass	Poly
101198	2013-04-08	MTAT	ND	2013	ND	N	A	C	N	N	C	N	G	N	X	N	N	T	N	N	N	N	N	N	N	N	N	T	G	1	15	Pass	Poly
101199	2013-04-17	MTAT	ND	2013	ND	X	X	X	X	X	X	X	X	X	X	X	X	X	X	X	X	X	X	X	X	X	X	X	X	23	0	Fail
101200	2013-05-05	MTAT	ND	2013	ND	X	X	X	X	X	X	X	X	X	X	X	X	X	X	N	X	X	X	X	X	X	X	X	X	22	1	Fail
101201	2013-04-07	MTAT	ND	2013	ND	C	A	N	T	C	C	N	G	N	T	T	X	T	C	N	C	N	N	A	N	C	N	N	G	1	9	Pass	Poly
101202	2013-04-08	MTAT	ND	2013	ND	N	X	C	N	C	N	N	G	N	N	N	N	X	N	N	C	N	X	C	N	N	N	T	G	3	13	Pass	Poly
101203	2013-04-08	MTAT	ND	2013	ND	N	N	T	T	C	C	A	X	A	X	X	X	X	X	X	X	C	X	A	G	X	X	T	X	12	1	Fail
101204	2013-05-03	MTAT	ND	2013	ND	X	X	X	X	X	X	X	X	X	X	X	N	X	X	X	X	X	X	X	X	X	X	X	X	22	1	Fail
101205	2013-04-17	MTAT	ND	2013	ND	T	X	T	C	N	N	A	G	T	T	T	G	N	C	A	N	N	A	A	G	C	C	T	G	1	5	Pass	Poly
101206	2013-04-25	MTAT	ND	2013	ND	X	N	X	X	X	X	X	X	X	X	X	X	X	X	X	X	X	T	X	X	N	X	X	X	20	2	Fail
101207	2013-04-29	MTAT	ND	2013	ND	X	N	C	T	X	C	X	G	A	N	N	X	C	N	X	X	X	X	X	X	X	X	X	G	12	4	Fail
101208	2013-05-07	MTAT	ND	2013	ND	T	X	N	T	C	C	X	G	X	X	C	X	X	X	C	C	C	X	N	A	X	C	X	G	10	2	Fail
101209	2013-05-07	MTAT	ND	2013	ND	C	A	T	T	C	C	A	A	A	C	T	G	C	A	A	A	C	A	N	G	A	X	T	X	2	1	Pass	Mono
101210	2013-05-08	MTAT	ND	2013	ND	N	A	N	N	X	N	N	G	A	N	N	N	N	N	N	X	C	T	N	N	C	T	T	X	3	12	Pass	Poly
101211	2013-05-16	MTAT	ND	2013	ND	X	X	X	X	X	X	X	X	X	X	X	X	X	X	X	X	X	X	X	X	X	X	X	G	22	0	Fail
101212	2013-04-19	MTAT	ND	2013	ND	X	X	N	T	X	X	X	X	X	X	X	X	X	X	X	X	X	A	X	X	A	X	X	X	19	1	Fail
101213	2013-04-24	MTAT	ND	2013	ND	X	N	X	X	X	C	X	X	N	X	X	X	X	X	X	X	X	T	X	X	C	X	X	X	18	2	Fail
101214	2013-04-29	MTAT	ND	2013	ND	X	N	N	X	X	X	X	X	X	X	X	X	X	N	X	X	X	N	X	X	N	X	X	X	18	5	Fail
101215	2013-05-02	MTAT	ND	2013	ND
101216	2013-05-07	MTAT	ND	2013	ND	N	A	C	T	C	X	X	X	X	C	T	X	C	X	X	X	C	T	X	X	X	X	X	X	14	0	Fail
101217	2013-05-08	MTAT	ND	2013	ND	X	N	N	X	X	X	X	X	X	T	X	X	X	X	X	X	X	A	X	X	A	X	X	X	18	2	Fail
101218	2013-05-16	MTAT	ND	2013	ND	N	A	C	N	N	N	A	G	A	X	X	X	N	C	N	N	N	N	A	N	N	T	T	G	3	10	Pass	Poly
101219	2013-04-24	MTAT	ND	2013	ND	N	N	N	N	N	N	N	G	N	C	N	N	N	N	N	N	N	N	N	N	N	N	T	G	0	19	Pass	Poly
101220	2013-04-26	MTAT	ND	2013	ND	X	X	N	X	X	X	X	X	N	X	X	X	X	X	X	X	X	A	X	N	X	X	X	X	19	3	Fail
101221	2013-04-29	MTAT	ND	2013	ND	N	A	X	T	C	C	A	G	A	N	T	A	C	A	N	C	N	A	A	G	A	C	T	G	1	3	Pass	Poly
101222	2013-05-13	MTAT	ND	2013	ND	T	X	N	X	C	X	A	G	A	X	T	A	X	X	C	X	N	A	N	X	A	X	X	G	10	3	Fail
101223	2013-04-19	MTAT	ND	2013	ND	N	A	N	T	G	N	G	G	A	X	X	G	C	A	X	N	N	N	N	N	N	N	N	G	3	10	Pass	Poly
101224	2013-04-19	MTAT	ND	2013	ND	X	A	X	X	X	X	X	X	A	X	X	X	X	X	X	X	T	X	X	X	A	X	X	X	19	0	Fail
101225	2013-04-24	MTAT	ND	2013	ND	N	A	N	T	C	N	N	G	A	N	N	G	N	N	N	N	N	N	A	N	N	N	N	X	1	15	Pass	Poly
101226	2013-04-26	MTAT	ND	2013	ND	X	X	X	X	X	X	X	X	X	X	X	X	X	X	X	X	X	X	X	X	X	X	X	G	22	0	Fail
101227	2013-05-13	MTAT	ND	2013	ND	T	A	C	T	C	N	A	G	A	N	T	G	C	C	N	X	N	A	N	G	N	T	T	G	1	6	Pass	Poly
101228	2013-05-16	MTAT	ND	2013	ND	T	A	C	T	C	G	A	G	A	N	C	A	T	A	C	X	C	A	A	G	C	T	T	X	2	1	Pass	Mono
101229	2013-04-19	MTAT	ND	2013	ND	X	X	X	X	X	X	X	X	X	X	X	X	X	X	X	X	X	X	X	X	X	X	X	X	23	0	Fail
101230	2013-04-24	MTAT	ND	2013	ND	T	A	N	N	C	G	G	G	A	N	X	A	C	C	C	C	T	N	C	G	N	C	T	G	1	5	Pass	Poly
101231	2013-04-26	MTAT	ND	2013	ND	T	X	N	T	X	N	N	G	X	X	X	X	X	X	N	X	X	A	X	X	C	C	T	X	13	4	Fail
101232	2013-04-30	MTAT	ND	2013	ND	C	X	X	X	X	X	X	X	A	X	X	X	X	A	X	X	X	X	X	X	X	X	X	X	21	0	Fail
101233	2013-05-08	MTAT	ND	2013	ND	N	A	C	T	C	C	N	G	A	N	X	N	C	N	N	N	C	N	N	N	C	T	T	X	2	9	Pass	Poly
101234	2013-05-13	MTAT	ND	2013	ND	N	A	C	N	N	N	N	G	A	N	T	N	C	N	C	C	N	N	A	N	C	T	X	N	1	11	Pass	Poly
101235	2013-05-16	MTAT	ND	2013	ND	X	A	X	T	X	X	X	X	X	T	X	X	X	X	X	X	X	A	X	G	X	N	X	X	17	1	Fail
101236	2013-04-24	MTAT	ND	2013	ND	T	A	N	T	C	N	N	G	A	N	T	G	N	N	C	N	C	A	N	A	A	C	T	G	0	8	Pass	Poly
101237	2013-04-30	MTAT	ND	2013	ND	C	X	N	T	C	N	N	G	A	N	N	N	C	N	A	C	C	N	A	N	A	N	T	G	1	10	Pass	Poly
101238	2013-04-30	MTAT	ND	2013	ND	C	X	T	T	C	C	G	G	A	T	T	A	T	A	C	C	T	A	C	G	C	C	T	G	1	0	Pass	Mono
101239	2013-05-08	MTAT	ND	2013	ND	T	A	T	T	C	C	G	G	T	N	N	N	C	N	A	N	T	A	A	G	A	C	T	G	0	5	Pass	Poly
101240	2013-05-13	MTAT	ND	2013	ND	T	A	C	T	C	G	A	G	T	C	C	G	T	C	A	C	T	T	A	G	C	T	T	G	0	0	Pass	Mono
101241	2013-04-19	MTAT	ND	2013	ND	T	A	C	T	C	G	A	G	A	N	T	G	C	A	A	C	T	A	A	A	C	C	T	X	1	1	Pass	Mono
101242	2013-04-24	MTAT	ND	2013	ND	X	X	X	X	X	X	X	X	X	X	X	X	X	X	X	X	X	X	X	X	X	X	X	X	23	0	Fail
101243	2013-04-29	MTAT	ND	2013	ND	X	X	N	T	X	X	X	N	X	N	X	X	X	X	N	X	X	X	N	X	X	X	X	X	17	5	Fail
101244	2013-04-30	MTAT	ND	2013	ND	N	A	N	T	X	G	A	N	A	N	C	A	T	C	N	X	T	A	A	N	A	C	N	X	3	6	Pass	Poly
101245	2013-04-30	MTAT	ND	2013	ND	X	X	N	X	X	X	X	X	N	X	X	N	X	X	X	X	X	X	X	X	X	X	X	G	19	3	Fail
101246	2013-05-07	MTAT	ND	2013	ND	N	A	N	T	C	N	A	N	N	N	N	G	N	N	N	N	N	A	A	N	C	N	T	N	0	14	Pass	Poly
101247	2013-05-12	MTAT	ND	2013	ND	T	N	C	X	N	X	X	G	N	X	X	N	N	N	N	X	N	N	N	G	X	T	X	X	9	10	Fail
101248	2013-05-13	MTAT	ND	2013	ND	N	A	C	T	N	N	A	G	N	C	N	G	N	C	C	C	N	T	N	N	C	N	T	G	0	9	Pass	Poly
101249	2013-05-17	MTAT	ND	2013	ND	X	X	X	X	X	X	X	X	X	X	X	X	X	X	X	N	X	X	X	X	X	X	X	X	22	1	Fail
101250	2013-04-25	MTAT	ND	2013	ND	C	X	N	C	C	C	G	G	N	T	C	N	C	A	N	N	C	T	A	N	C	T	T	G	1	6	Pass	Poly
101251	2013-04-29	MTAT	ND	2013	ND	C	X	X	X	X	X	X	G	X	X	T	X	N	X	C	C	C	X	A	X	X	T	X	G	14	1	Fail
101252	2013-05-16	MTAT	ND	2013	ND	N	A	N	N	N	C	G	G	A	T	T	X	C	A	A	A	N	A	N	N	X	T	N	G	2	7	Pass	Poly
101253	2013-04-19	MTAT	ND	2013	ND	T	X	C	T	C	G	G	G	A	T	X	X	T	A	A	A	T	X	C	G	X	T	X	N	6	1	Fail
101254	2013-04-25	MTAT	ND	2013	ND	N	A	T	N	C	C	G	G	N	X	N	N	C	N	N	N	C	T	A	N	C	N	T	G	1	9	Pass	Poly
101255	2013-04-30	MTAT	ND	2013	ND	N	X	N	X	N	C	G	G	A	T	X	N	C	A	N	C	C	X	C	N	X	N	T	G	5	6	Fail
101256	2013-04-25	MTAT	ND	2013	ND	T	X	N	X	X	C	X	N	A	X	X	X	X	X	A	C	C	X	A	A	X	T	X	X	13	2	Fail
101257	2013-04-29	MTAT	ND	2013	ND	T	X	C	X	X	X	X	X	A	X	X	X	X	X	X	C	X	X	X	A	X	X	X	X	19	0	Fail
101258	2013-04-30	MTAT	ND	2013	ND	N	X	C	X	C	C	N	A	T	T	C	X	C	A	X	X	C	X	N	N	X	X	T	X	9	3	Fail
101259	2013-05-07	MTAT	ND	2013	ND	T	A	C	T	C	C	A	G	A	C	T	X	C	A	C	C	X	X	C	G	C	C	T	G	3	0	Pass	Mono
101260	2013-05-12	MTAT	ND	2013	ND	T	X	N	T	C	C	N	G	N	C	N	N	N	N	N	C	C	N	A	G	X	N	N	G	2	11	Pass	Poly
101261	2013-04-29	MTAT	ND	2013	ND	T	X	T	X	X	N	X	G	X	X	X	X	X	X	X	X	X	X	X	X	X	X	X	X	20	1	Fail
101262	2013-05-07	MTAT	ND	2013	ND
101263	2013-05-16	MTAT	ND	2013	ND	X	X	X	X	X	X	X	X	X	X	X	X	X	X	X	C	C	X	X	X	X	X	T	X	20	0	Fail
101264	2013-05-17	MTAT	ND	2013	ND	T	X	C	T	C	C	A	G	X	C	T	X	T	C	A	C	T	X	C	X	C	N	X	G	6	1	Fail
101265	2013-04-25	MTAT	ND	2013	ND	N	G	N	T	C	N	A	G	N	T	N	N	T	A	N	N	N	T	N	G	N	T	T	G	0	10	Pass	Poly
101266	2013-04-29	MTAT	ND	2013	ND	C	X	X	X	X	X	X	X	X	X	X	X	X	X	X	X	X	X	X	G	X	T	X	X	21	0	Fail
101267	2013-05-12	MTAT	ND	2013	ND	N	A	N	C	C	N	A	G	N	C	C	A	N	N	C	C	T	A	C	N	A	N	T	G	0	7	Pass	Poly
101268	2013-04-08	MTAT	ND	2013	ND	X	X	C	X	X	X	X	X	X	X	X	X	X	X	X	X	X	X	X	X	X	X	T	T	20	0	Fail
101269	2013-04-29	MTAT	ND	2013	ND	C	X	C	T	C	C	G	G	A	T	C	G	N	A	C	C	N	X	C	G	X	C	T	G	3	2	Pass	Poly
101270	2013-05-08	MTAT	ND	2013	ND	C	X	N	T	C	N	A	N	A	C	N	N	C	A	N	N	C	A	A	G	N	C	N	G	1	9	Pass	Poly
101271	2013-05-12	MTAT	ND	2013	ND	X	X	X	T	X	X	X	X	X	X	X	X	X	X	X	X	X	A	X	X	X	X	X	X	21	0	Fail
101272	2013-05-13	MTAT	ND	2013	ND	T	X	C	C	C	C	A	N	A	T	T	G	N	N	C	C	C	A	A	A	A	T	T	G	1	3	Pass	Poly
101273	2013-05-17	MTAT	ND	2013	ND	X	X	X	X	X	N	X	X	X	X	X	X	X	X	X	X	X	X	X	X	X	X	X	X	22	1	Fail
101274	2013-04-28	MTAT	ND	2013	ND	T	N	T	T	C	C	G	G	N	N	N	A	N	A	A	C	T	A	A	G	C	T	T	X	1	5	Pass	Poly
101275	2013-05-07	MTAT	ND	2013	ND	X	X	C	X	X	X	X	X	X	C	X	X	X	X	X	X	X	X	X	G	X	X	X	X	20	0	Fail
101276	2013-05-13	MTAT	ND	2013	ND	T	X	C	N	C	N	X	G	N	N	C	N	X	A	X	X	X	X	A	G	C	N	X	G	8	6	Fail
101277	2013-05-17	MTAT	ND	2013	ND	X	X	X	X	X	X	X	G	X	X	X	X	X	X	X	X	X	X	A	X	X	X	X	X	21	0	Fail
101278	2013-04-19	MTAT	ND	2013	ND	X	X	N	X	X	X	X	X	X	X	X	X	X	X	X	A	C	X	X	X	X	X	X	X	20	1	Fail
101279	2013-04-28	MTAT	ND	2013	ND	T	X	C	X	X	X	A	G	A	C	X	X	C	N	X	N	C	X	X	X	X	C	T	X	12	2	Fail
101280	2013-05-07	MTAT	ND	2013	ND	N	X	C	N	X	C	A	G	A	X	X	N	C	C	A	X	X	X	A	G	C	N	T	G	7	3	Fail
101281	2013-05-13	MTAT	ND	2013	ND	X	X	C	T	N	C	G	G	N	N	N	A	N	A	C	X	C	N	A	N	N	C	T	G	2	8	Pass	Poly
101282	2013-04-26	MTAT	ND	2013	ND	X	X	C	X	X	X	X	X	T	X	X	X	X	X	X	N	X	A	X	X	X	X	X	X	19	1	Fail
101283	2013-04-28	MTAT	ND	2013	ND	X	X	C	X	X	X	X	N	X	T	C	X	T	X	X	X	X	X	C	X	X	X	X	X	17	1	Fail
101284	2013-05-07	MTAT	ND	2013	ND	T	X	C	T	C	N	A	G	A	N	C	N	T	N	N	A	X	T	A	G	C	N	T	G	2	6	Pass	Poly
101285	2013-05-07	MTAT	ND	2013	ND	T	X	N	T	G	C	N	G	N	C	N	N	C	C	C	N	C	N	N	N	C	N	N	G	1	11	Pass	Poly
101286	2013-05-12	MTAT	ND	2013	ND	X	X	X	X	X	X	X	X	X	X	X	X	X	X	X	X	X	A	X	X	X	X	X	X	22	0	Fail
101287	2013-04-26	MTAT	ND	2013	ND	N	X	N	T	C	N	N	G	N	N	N	N	N	A	A	N	N	X	N	G	X	C	N	G	3	12	Pass	Poly
101288	2013-05-12	MTAT	ND	2013	ND	N	X	N	T	C	N	N	G	A	C	N	G	N	A	A	N	N	N	N	G	X	N	N	G	2	11	Pass	Poly
101289	2013-04-25	MTAT	ND	2013	ND	X	X	C	X	X	X	X	X	X	X	X	X	N	X	X	X	X	X	X	X	X	X	X	X	21	1	Fail
101290	2013-04-26	MTAT	ND	2013	ND	N	X	N	T	N	N	N	G	N	N	N	N	N	A	A	N	N	N	N	G	N	N	N	G	1	16	Pass	Poly
101291	2013-05-02	MTAT	ND	2013	ND	X	X	C	X	X	X	X	X	X	X	X	X	X	X	X	X	X	X	X	X	X	X	X	X	22	0	Fail
101292	2013-05-08	MTAT	ND	2013	ND	N	X	C	T	C	N	A	N	A	T	T	N	N	A	A	N	N	A	A	G	N	N	T	G	1	8	Pass	Poly
101293	2013-04-25	MTAT	ND	2013	ND	T	X	N	X	C	X	X	X	X	X	X	X	X	X	X	X	X	X	X	X	X	X	X	T	20	1	Fail
101294	2013-04-26	MTAT	ND	2013	ND	X	X	N	X	X	X	X	G	X	T	X	X	T	X	X	A	X	X	A	X	X	X	X	X	17	1	Fail
101295	2013-05-02	MTAT	ND	2013	ND	X	X	C	X	X	X	X	X	X	X	X	X	X	X	X	X	X	X	X	X	X	T	X	X	21	0	Fail
101296	2013-05-07	MTAT	ND	2013	ND	C	X	N	C	X	X	X	A	A	T	X	A	X	X	X	C	C	X	C	X	X	X	T	X	13	1	Fail
101297	2013-05-08	MTAT	ND	2013	ND	N	X	N	X	C	C	A	G	N	N	N	G	C	A	N	C	C	N	A	G	N	T	T	G	2	7	Pass	Poly
101298	2013-05-16	MTAT	ND	2013	ND	C	X	N	T	N	N	N	N	N	C	N	N	C	N	N	N	N	N	A	N	C	N	T	G	1	15	Pass	Poly
101299	2013-04-26	MTAT	ND	2013	ND	N	X	X	X	X	X	X	X	X	X	T	X	X	X	X	X	X	X	X	X	X	X	X	X	22	0	Fail
101300	2013-04-29	MTAT	ND	2013	ND	X	X	X	X	X	X	X	X	X	X	X	X	X	X	X	X	X	X	X	X	X	X	X	G	22	0	Fail
101301	2013-05-02	MTAT	ND	2013	ND	T	N	N	T	C	C	N	G	A	T	C	A	C	C	C	A	C	T	N	A	A	T	T	N	0	5	Pass	Poly
101302	2013-05-07	MTAT	ND	2013	ND	N	X	C	T	X	X	X	A	X	X	X	X	T	A	X	A	X	X	X	N	X	C	X	X	15	1	Fail
101303	2013-05-08	MTAT	ND	2013	ND	C	N	N	T	C	N	A	N	A	N	N	N	C	N	N	N	N	A	A	N	N	C	N	G	0	14	Pass	Poly
101304	2013-05-16	MTAT	ND	2013	ND	C	N	C	N	C	N	A	G	A	N	N	N	T	A	N	N	N	A	A	N	N	N	T	X	1	12	Pass	Poly
101305	2013-05-17	MTAT	ND	2013	ND	T	X	T	X	C	C	G	G	T	X	C	N	X	A	C	X	C	X	A	G	X	C	X	G	8	1	Fail
101306	2013-05-16	MTAT	ND	2013	ND	X	A	C	X	C	C	X	G	N	X	C	N	T	A	A	X	C	X	A	G	X	T	T	X	7	2	Fail
101307	2013-05-16	MTAT	ND	2013	ND	T	N	C	C	C	C	N	N	A	C	N	A	N	C	N	N	C	N	A	G	N	N	T	G	0	10	Pass	Poly
101308	2013-05-15	MTAT	ND	2013	ND	T	A	N	T	C	C	G	G	A	T	C	G	C	C	C	C	N	A	N	A	C	C	T	G	0	3	Pass	Poly
101309	2013-05-12	MTAT	ND	2013	ND	T	A	N	X	G	N	G	X	T	C	X	N	T	A	A	X	C	T	C	N	A	N	X	G	5	5	Fail
101310	2013-05-16	MTAT	ND	2013	ND	C	N	C	T	C	N	N	G	N	N	N	G	C	N	N	C	C	N	A	N	A	N	T	G	0	11	Pass	Poly
101311	2013-05-16	MTAT	ND	2013	ND	C	A	N	N	N	N	N	G	N	N	N	A	C	X	N	C	N	A	N	N	N	N	T	G	1	14	Pass	Poly
101312	2013-05-12	MTAT	ND	2013	ND	T	A	C	T	C	G	A	G	N	X	T	G	T	X	N	C	C	X	X	G	X	X	X	X	8	2	Fail
101313	2013-05-16	MTAT	ND	2013	ND	C	N	N	T	C	N	A	G	T	N	N	N	C	N	N	C	C	N	A	G	N	N	T	G	0	11	Pass	Poly
101314	2013-05-12	MTAT	ND	2013	ND	T	A	N	C	C	N	N	X	N	T	N	G	T	C	C	A	C	T	A	G	C	X	T	G	2	5	Pass	Poly
101315	2013-04-23	MTAT	ND	2013	ND
101316	2013-05-02	MTAT	ND	2013	ND	N	A	N	N	C	N	G	N	N	N	T	N	N	N	N	C	N	N	N	N	N	N	N	G	0	17	Pass	Poly
101317	2013-04-08	MTAT	ND	2013	ND	T	A	T	T	C	C	G	G	A	T	C	G	T	C	C	A	C	T	C	G	A	C	T	G	0	0	Pass	Mono
101318	2013-05-04	MTAT	ND	2013	ND	N	A	C	X	N	C	N	G	A	C	T	G	C	A	C	C	N	A	N	G	A	T	T	G	1	4	Pass	Poly
101319	2013-04-13	MTAT	ND	2013	ND	X	X	X	X	X	C	G	G	N	X	C	N	X	X	N	X	C	X	X	X	X	C	X	G	13	3	Fail
101320	2013-04-15	MTAT	ND	2013	ND	T	A	T	T	C	N	A	G	N	X	T	G	X	C	C	N	T	A	A	G	N	C	T	G	2	4	Pass	Poly
101321	2013-04-19	MTAT	ND	2013	ND	N	X	N	T	N	N	N	G	A	N	N	X	X	N	N	C	N	X	N	N	N	X	T	G	5	12	Fail
101322	2013-04-26	MTAT	ND	2013	ND	N	A	C	T	N	C	A	N	A	T	C	G	C	C	X	N	C	T	A	N	C	N	T	G	1	5	Pass	Poly
101323	2013-05-09	MTAT	ND	2013	ND	C	A	C	T	C	G	G	G	A	T	T	A	C	C	C	N	C	T	A	N	A	C	T	G	0	2	Pass	Poly
101324	2013-04-07	MTAT	ND	2013	ND	N	A	N	N	N	N	N	G	N	N	T	X	N	C	N	A	N	N	N	N	C	C	N	G	1	14	Pass	Poly
101325	2013-04-19	MTAT	ND	2013	ND	T	X	C	T	C	C	G	G	N	X	T	X	X	N	N	X	N	X	C	A	A	X	T	G	7	4	Fail
101326	2013-04-26	MTAT	ND	2013	ND	T	A	C	T	C	C	G	G	A	N	T	G	N	C	C	C	T	A	C	A	C	T	T	G	0	2	Pass	Poly
101327	2013-04-07	MTAT	ND	2013	ND	N	X	X	C	X	X	G	G	A	T	T	N	X	N	A	X	C	X	X	N	X	X	X	T	11	3	Fail
101328	2013-04-15	MTAT	ND	2013	ND	C	X	C	T	C	C	N	G	N	T	T	N	X	A	N	X	N	X	X	N	X	X	T	N	7	7	Fail
101329	2013-04-25	MTAT	ND	2013	ND	N	A	N	N	C	G	N	G	A	X	N	N	T	N	A	N	N	A	N	G	A	N	N	G	1	11	Pass	Poly
101330	2013-05-09	MTAT	ND	2013	ND	C	A	N	N	C	C	G	G	N	T	N	G	N	N	C	N	C	N	N	N	A	T	G	G	0	10	Pass	Poly
101331	2013-04-07	MTAT	ND	2013	ND	X	X	C	N	C	G	N	G	A	X	N	G	X	A	N	X	C	X	C	G	N	X	T	G	6	5	Fail
101332	2013-04-23	MTAT	ND	2013	ND	T	A	C	T	C	C	A	G	T	C	T	A	C	A	N	N	N	T	A	G	N	T	T	G	0	4	Pass	Poly
101333	2013-05-08	MTAT	ND	2013	ND	T	X	C	X	C	G	A	X	T	X	X	G	X	A	A	X	X	X	X	X	X	T	X	G	13	0	Fail
101334	2013-05-09	MTAT	ND	2013	ND	C	N	N	T	C	N	N	A	N	N	C	G	T	A	C	A	N	X	C	N	C	N	X	N	2	10	Pass	Poly
101335	2013-04-07	MTAT	ND	2013	ND	X	X	X	X	X	X	X	X	N	T	X	N	X	C	X	X	X	X	X	N	X	X	X	G	17	3	Fail
101336	2013-04-08	MTAT	ND	2013	ND	C	A	T	T	C	C	A	G	T	T	T	G	T	N	A	C	C	T	C	N	C	C	N	G	0	3	Pass	Poly
101337	2013-04-19	MTAT	ND	2013	ND	N	N	N	T	N	C	N	G	N	N	T	A	T	A	N	C	N	N	A	N	N	N	T	G	0	12	Pass	Poly
101338	2013-04-23	MTAT	ND	2013	ND	C	A	C	C	G	C	A	G	A	N	T	G	T	A	A	N	C	A	C	N	C	C	T	G	0	3	Pass	Poly
101339	2013-04-25	MTAT	ND	2013	ND	T	N	C	N	C	N	N	G	N	T	T	N	T	N	N	N	N	N	N	G	N	N	N	G	0	15	Pass	Poly
101340	2013-05-09	MTAT	ND	2013	ND	T	A	C	T	G	C	A	G	A	T	C	G	T	A	A	C	C	A	C	G	C	T	T	G	0	0	Pass	Mono
101341	2013-04-07	MTAT	ND	2013	ND	N	A	C	N	N	N	A	G	A	N	N	N	T	N	N	C	N	A	C	G	N	C	T	G	0	10	Pass	Poly
101342	2013-04-19	MTAT	ND	2013	ND	N	X	C	T	N	N	G	G	A	T	T	N	T	C	N	C	N	A	C	G	N	X	T	G	2	6	Pass	Poly
101343	2013-04-25	MTAT	ND	2013	ND	T	X	C	N	N	C	G	G	A	X	N	N	T	C	N	C	N	A	N	N	A	X	T	G	3	8	Pass	Poly
101344	2013-04-07	MTAT	ND	2013	ND	C	A	C	T	C	G	A	G	A	N	N	G	T	C	N	C	N	T	C	G	C	C	T	G	0	4	Pass	Poly
101345	2013-04-18	MTAT	ND	2013	ND	T	X	C	T	X	N	N	N	X	X	N	X	X	A	C	X	T	X	A	N	X	C	T	G	9	5	Fail
101346	2013-05-01	MTAT	ND	2013	ND	N	A	N	N	C	N	N	N	N	N	N	G	N	N	N	N	N	N	N	N	N	N	N	G	0	19	Pass	Poly
101347	2013-05-04	MTAT	ND	2013	ND	C	A	C	T	C	C	G	G	N	C	C	G	T	A	C	C	T	T	A	G	C	T	T	G	0	1	Pass	Mono
101348	2013-05-05	MTAT	ND	2013	ND	C	A	T	T	C	N	A	N	T	C	T	G	C	C	N	N	C	T	C	G	C	N	T	G	0	5	Pass	Poly
101349	2013-04-07	MTAT	ND	2013	ND	N	X	C	T	N	N	A	G	N	N	C	X	X	N	A	C	C	T	A	G	A	N	N	G	3	7	Pass	Poly
101350	2013-04-26	MTAT	ND	2013	ND	T	X	X	N	C	N	N	G	A	X	N	N	X	N	N	X	N	X	N	G	C	X	T	G	7	9	Fail
101351	2013-05-04	MTAT	ND	2013	ND	N	A	N	T	N	C	N	G	T	N	N	G	N	N	A	N	T	N	C	N	N	N	T	G	0	12	Pass	Poly
101352	2013-05-05	MTAT	ND	2013	ND	T	A	T	T	C	G	G	G	T	N	C	A	C	A	A	C	C	T	A	G	A	T	T	G	0	1	Pass	Mono
101353	2013-04-25	MTAT	ND	2013	ND	X	X	T	T	X	N	X	G	N	T	C	X	X	A	C	X	C	X	A	G	X	C	T	N	8	3	Fail
101354	2013-05-05	MTAT	ND	2013	ND	C	A	C	T	C	N	A	G	T	T	T	A	T	C	A	A	T	T	N	G	A	C	T	G	0	2	Pass	Poly
101355	2013-04-13	MTAT	ND	2013	ND	T	X	C	T	N	C	A	G	N	N	N	N	T	N	C	N	N	N	N	A	N	N	T	G	1	12	Pass	Poly
101356	2013-04-19	MTAT	ND	2013	ND	T	A	C	T	C	N	N	G	N	T	N	N	T	A	N	N	N	N	A	G	N	N	N	G	0	12	Pass	Poly
101357	2013-04-22	MTAT	ND	2013	ND	X	X	X	X	X	C	X	G	T	X	X	X	X	A	A	X	C	X	X	G	X	X	X	N	15	1	Fail
101358	2013-04-23	MTAT	ND	2013	ND	X	N	C	X	X	X	A	G	N	X	X	X	X	N	N	X	C	X	X	A	X	X	T	N	12	5	Fail
101359	2013-04-25	MTAT	ND	2013	ND	N	A	N	T	C	N	N	G	T	N	T	G	T	C	N	C	N	X	A	N	N	X	T	G	2	8	Pass	Poly
101360	2013-04-26	MTAT	ND	2013	ND	T	A	C	T	C	G	A	G	T	N	T	A	C	A	A	C	C	T	A	G	C	T	T	G	0	1	Pass	Mono
101361	2013-04-29	MTAT	ND	2013	ND	N	N	C	T	N	C	A	G	N	T	N	N	C	N	A	C	N	T	N	G	A	T	T	G	0	8	Pass	Poly
101362	2013-05-01	MTAT	ND	2013	ND	C	A	N	T	C	N	G	N	A	N	N	N	C	A	N	C	C	T	A	N	N	C	T	G	0	9	Pass	Poly
101363	2013-05-04	MTAT	ND	2013	ND	C	X	T	X	C	C	X	G	A	C	C	X	X	X	A	X	C	X	A	G	X	N	T	G	9	1	Fail
101364	2013-05-08	MTAT	ND	2013	ND	C	A	C	T	C	C	A	G	T	T	C	G	C	A	C	C	C	T	A	A	C	T	T	G	0	0	Pass	Mono
101365	2013-05-09	MTAT	ND	2013	ND	N	X	C	X	C	N	A	G	A	C	N	N	C	N	A	A	C	T	C	G	A	C	T	G	2	4	Pass	Poly
101366	2013-04-08	MTAT	ND	2013	ND	T	A	C	T	C	N	N	N	A	C	N	N	X	N	N	X	T	X	A	G	N	X	T	G	4	8	Pass	Poly
101367	2013-05-13	MTAT	ND	2013	ND	T	A	C	N	C	N	N	G	A	T	N	G	N	N	C	N	C	N	C	N	A	N	T	G	0	10	Pass	Poly
101368	2013-05-14	MTAT	ND	2013	ND	T	N	X	X	C	C	N	G	T	C	C	G	C	A	C	X	C	X	A	G	A	N	T	N	4	4	Pass	Poly
101369	2013-04-18	MTAT	ND	2013	ND	N	A	C	T	C	N	A	G	T	C	C	A	T	A	N	N	N	T	A	G	N	T	T	G	0	5	Pass	Poly
101370	2013-04-22	MTAT	ND	2013	ND	X	A	T	N	C	C	G	G	N	N	T	G	C	A	N	X	N	T	N	N	N	X	T	G	2	8	Pass	Poly
101371	2013-04-28	MTAT	ND	2013	ND	T	A	C	X	C	N	N	G	X	T	T	G	C	C	N	C	N	T	C	G	X	T	X	G	4	4	Pass	Poly
101372	2013-04-29	MTAT	ND	2013	ND	T	A	C	T	N	N	N	G	A	T	N	G	C	C	A	N	N	A	N	N	A	T	N	G	0	9	Pass	Poly
101373	2013-05-01	MTAT	ND	2013	ND	N	A	N	X	C	C	N	G	N	N	N	N	C	N	N	N	N	N	N	N	N	N	T	G	1	15	Pass	Poly
101374	2013-05-08	MTAT	ND	2013	ND	N	A	N	C	N	N	A	G	T	T	N	G	T	C	C	C	C	T	A	N	A	C	T	G	0	5	Pass	Poly
101375	2013-05-09	MTAT	ND	2013	ND	C	A	N	T	N	C	N	G	N	T	N	N	C	A	N	C	T	N	N	G	N	T	T	G	0	10	Pass	Poly
101376	2013-05-12	MTAT	ND	2013	ND	C	N	C	X	G	G	G	G	N	C	N	X	X	N	A	C	N	X	A	A	A	T	T	N	4	6	Pass	Poly
101377	2013-05-14	MTAT	ND	2013	ND	N	N	C	T	C	C	N	N	N	N	C	N	N	N	A	N	C	N	A	G	N	N	T	G	0	12	Pass	Poly
101378	2013-04-19	MTAT	ND	2013	ND	C	A	N	T	C	N	N	N	N	C	N	G	C	N	N	N	N	T	N	N	A	X	N	G	1	13	Pass	Poly
101379	2013-04-26	MTAT	ND	2013	ND	T	A	N	N	C	C	G	N	A	X	N	X	T	N	X	A	N	N	A	G	C	C	T	G	3	7	Pass	Poly
101380	2013-04-28	MTAT	ND	2013	ND	T	A	N	X	C	G	A	G	N	T	T	G	C	C	A	A	N	A	A	G	C	T	X	N	2	4	Pass	Poly
101381	2013-05-04	MTAT	ND	2013	ND	C	A	C	C	C	G	G	G	N	T	N	A	C	A	C	C	T	T	A	G	A	C	T	G	0	2	Pass	Poly
101382	2013-05-05	MTAT	ND	2013	ND	N	N	C	T	C	N	N	N	N	C	N	N	N	C	N	C	N	N	A	N	X	N	T	N	1	14	Pass	Poly
101383	2013-05-08	MTAT	ND	2013	ND	T	N	C	X	C	C	N	G	T	T	T	G	C	C	N	C	C	T	A	G	A	N	T	G	1	4	Pass	Poly
101384	2013-05-15	MTAT	ND	2013	ND	C	A	C	T	C	C	G	G	A	T	T	A	C	C	A	C	C	T	A	A	A	T	T	G	0	0	Pass	Mono
101385	2013-04-07	MTAT	ND	2013	ND	X	X	T	N	X	C	A	X	N	X	N	X	X	A	X	X	C	X	X	X	X	X	X	X	15	3	Fail
101386	2013-04-08	MTAT	ND	2013	ND	N	X	T	T	C	N	A	G	A	T	N	X	X	C	N	C	N	X	C	G	X	X	T	G	6	4	Fail
101387	2013-04-15	MTAT	ND	2013	ND	T	X	X	T	G	C	N	N	N	C	T	G	X	A	N	C	N	X	A	G	X	C	X	N	6	6	Fail
101388	2013-04-18	MTAT	ND	2013	ND	C	X	C	X	X	N	N	G	N	X	C	G	X	N	N	X	C	X	A	N	X	T	T	G	8	6	Fail
101389	2013-04-19	MTAT	ND	2013	ND	N	A	C	T	C	C	N	G	A	C	C	N	C	N	N	N	N	N	A	N	N	C	T	G	0	9	Pass	Poly
101390	2013-04-22	MTAT	ND	2013	ND	N	A	N	T	N	N	N	G	A	T	N	N	T	N	N	N	N	N	N	G	A	N	N	G	0	14	Pass	Poly
101391	2013-04-22	MTAT	ND	2013	ND	T	A	N	N	N	N	N	G	A	N	N	N	N	N	N	C	N	T	N	N	N	X	T	G	1	15	Pass	Poly
101392	2013-04-25	MTAT	ND	2013	ND	C	A	C	C	C	C	A	G	T	T	T	G	C	C	C	C	C	T	C	G	A	C	T	G	0	0	Pass	Mono
101393	2013-04-28	MTAT	ND	2013	ND	T	A	N	N	C	G	A	G	A	N	T	G	C	N	A	N	N	A	A	N	N	N	N	G	0	10	Pass	Poly
101394	2013-04-28	MTAT	ND	2013	ND	N	A	N	N	C	N	N	G	A	T	N	G	N	N	N	N	N	N	C	N	A	N	T	G	0	13	Pass	Poly
101395	2013-05-08	MTAT	ND	2013	ND	N	N	C	C	C	C	N	G	N	T	C	G	C	A	C	N	N	A	C	G	N	N	N	N	0	9	Pass	Poly
101396	2013-05-15	MTAT	ND	2013	ND	T	A	C	T	C	C	A	N	A	C	C	G	C	A	A	C	C	N	A	G	A	N	T	G	0	3	Pass	Poly
101397	2013-04-07	MTAT	ND	2013	ND	X	X	C	N	X	X	N	N	A	X	T	A	X	N	X	X	T	X	N	G	X	X	G	X	11	5	Fail
101398	2013-04-10	MTAT	ND	2013	ND	X	X	X	N	X	G	G	G	N	X	N	X	X	X	X	X	C	X	A	A	X	X	T	N	12	4	Fail
101399	2013-04-18	MTAT	ND	2013	ND	N	X	X	T	X	N	N	N	N	N	N	N	T	N	N	N	N	N	N	N	N	N	N	G	3	17	Pass	Poly
101400	2013-04-22	MTAT	ND	2013	ND	T	X	X	X	X	C	A	N	N	X	N	X	X	N	C	X	X	X	X	N	C	X	T	G	12	5	Fail
101401	2013-04-25	MTAT	ND	2013	ND	T	X	N	T	C	G	N	G	A	T	T	A	T	N	N	X	N	X	A	N	A	T	T	N	3	7	Pass	Poly
101402	2013-04-25	MTAT	ND	2013	ND	N	X	X	T	X	C	X	N	X	X	N	X	N	A	N	X	C	X	N	N	X	X	T	N	11	7	Fail
101403	2013-04-26	MTAT	ND	2013	ND	N	A	C	N	C	N	N	G	N	N	N	G	N	N	N	C	N	A	N	N	C	N	T	G	0	13	Pass	Poly
101404	2013-05-01	MTAT	ND	2013	ND	C	A	N	T	N	N	N	G	N	T	T	G	N	N	N	C	C	N	A	G	N	C	T	G	0	10	Pass	Poly
101405	2013-05-02	MTAT	ND	2013	ND	C	A	C	T	C	G	A	G	T	C	T	G	C	A	A	A	C	T	C	G	C	C	T	G	0	0	Pass	Mono
101406	2013-05-04	MTAT	ND	2013	ND	N	A	N	T	N	C	N	G	N	N	N	N	N	N	N	C	C	T	N	N	N	N	T	G	0	14	Pass	Poly
101407	2013-05-13	MTAT	ND	2013	ND	T	A	C	T	C	G	G	G	T	T	T	G	C	C	C	C	T	T	A	G	A	T	T	G	0	0	Pass	Mono
101408	2013-05-15	MTAT	ND	2013	ND	N	A	N	N	C	N	N	N	N	T	C	A	N	A	N	N	N	T	A	N	N	N	N	G	0	14	Pass	Poly
101409	2013-04-15	MTAT	ND	2013	ND	T	X	X	N	X	G	N	G	N	X	N	G	X	N	N	C	N	X	N	G	N	X	T	G	7	9	Fail
101410	2013-04-19	MTAT	ND	2013	ND	N	X	N	N	N	N	G	G	N	T	N	X	X	C	N	C	N	N	C	N	N	N	N	G	3	13	Pass	Poly
101411	2013-04-19	MTAT	ND	2013	ND	C	X	C	T	N	G	N	N	X	C	T	N	X	A	N	X	C	X	N	G	N	X	T	G	6	7	Fail
101412	2013-04-25	MTAT	ND	2013	ND	X	X	C	A	C	T	C	G	G	G	T	C	T	A	T	X	A	C	T	T	A	G	C	T	3	0	Pass	Mono
101413	2013-04-25	MTAT	ND	2013	ND	C	A	C	T	G	G	A	G	A	N	T	X	C	C	N	C	C	A	C	G	N	T	T	G	1	3	Pass	Poly
101414	2013-04-26	MTAT	ND	2013	ND	N	A	C	T	N	N	A	G	A	X	N	X	N	C	N	C	C	A	C	G	X	X	T	G	4	5	Pass	Poly
101415	2013-05-01	MTAT	ND	2013	ND	N	A	N	N	C	N	N	G	N	N	T	N	N	N	C	N	C	A	A	G	N	N	X	G	1	12	Pass	Poly
101416	2013-05-02	MTAT	ND	2013	ND	N	A	N	T	C	N	N	G	A	N	N	G	C	C	C	N	N	A	N	G	N	N	T	G	0	10	Pass	Poly
101417	2013-05-04	MTAT	ND	2013	ND	T	A	C	T	N	C	N	G	A	N	N	N	N	N	N	C	C	A	N	A	A	N	T	G	0	10	Pass	Poly
101418	2013-05-05	MTAT	ND	2013	ND	T	A	N	T	C	N	X	G	N	T	N	A	X	X	N	A	C	A	C	G	X	N	T	G	4	6	Pass	Poly
101419	2013-05-08	MTAT	ND	2013	ND	T	N	N	X	N	N	G	N	N	T	N	G	T	C	C	C	C	A	N	N	A	C	T	G	1	9	Pass	Poly
101420	2013-04-07	MTAT	ND	2013	ND	N	X	T	N	C	N	A	N	N	X	T	N	X	N	N	X	C	X	N	N	C	X	X	N	7	10	Fail
101421	2013-04-08	MTAT	ND	2013	ND	T	A	N	N	C	C	N	G	A	T	N	G	T	C	N	C	C	A	A	G	N	C	T	G	0	6	Pass	Poly
101422	2013-04-08	MTAT	ND	2013	ND	T	X	T	N	X	G	N	N	N	T	T	N	X	X	A	X	N	X	N	N	N	X	X	N	8	10	Fail
101423	2013-04-15	MTAT	ND	2013	ND	T	X	T	T	C	G	G	N	N	X	T	N	X	N	N	X	C	T	N	G	C	X	T	G	5	6	Fail
101424	2013-04-19	MTAT	ND	2013	ND	N	X	C	T	C	N	G	N	A	N	T	X	X	N	N	X	C	X	C	N	A	X	T	G	6	6	Fail
101425	2013-04-19	MTAT	ND	2013	ND	N	X	C	N	C	N	A	G	N	T	N	X	X	X	N	C	N	X	N	N	N	N	T	G	5	10	Fail
101426	2013-04-25	MTAT	ND	2013	ND	T	A	N	T	C	N	N	G	A	C	N	N	N	N	A	X	N	N	N	N	N	N	N	G	1	14	Pass	Poly
101427	2013-04-25	MTAT	ND	2013	ND	N	N	N	T	C	N	N	N	A	C	N	N	T	A	A	A	C	N	C	G	A	N	T	G	0	9	Pass	Poly
101428	2013-04-28	MTAT	ND	2013	ND	N	A	C	T	N	C	N	N	A	N	N	G	C	A	N	C	N	N	N	G	N	N	N	G	0	12	Pass	Poly
101429	2013-05-01	MTAT	ND	2013	ND	N	N	C	N	C	N	N	G	N	N	C	G	N	N	N	N	N	N	N	N	N	N	T	G	0	16	Pass	Poly
101430	2013-05-02	MTAT	ND	2013	ND	C	A	C	T	C	N	N	G	N	C	T	G	N	A	A	A	C	T	C	N	N	T	T	G	0	6	Pass	Poly
101431	2013-05-04	MTAT	ND	2013	ND	N	A	C	T	C	N	N	G	A	N	N	G	N	N	N	N	C	N	C	N	N	N	T	G	0	12	Pass	Poly
101432	2013-05-12	MTAT	ND	2013	ND	T	G	N	X	C	G	G	G	X	X	T	G	C	N	N	N	C	N	A	G	C	T	X	G	4	5	Pass	Poly
101433	2013-05-15	MTAT	ND	2013	ND	C	G	C	T	C	C	A	N	T	N	C	X	C	C	A	C	C	T	A	G	A	C	T	G	1	2	Pass	Poly
101434	2013-04-07	MTAT	ND	2013	ND	C	X	C	T	C	N	N	G	N	C	T	N	N	C	C	C	N	N	N	N	A	N	T	G	1	10	Pass	Poly
101435	2013-04-08	MTAT	ND	2013	ND	X	X	X	X	X	N	X	G	T	X	X	X	X	A	C	X	N	X	X	N	X	X	X	X	16	3	Fail
101436	2013-04-15	MTAT	ND	2013	ND	T	X	N	T	C	G	N	G	A	T	N	G	T	N	N	X	C	N	C	G	N	C	T	G	2	7	Pass	Poly
101437	2013-04-18	MTAT	ND	2013	ND	T	A	C	C	G	C	G	G	A	N	C	N	C	A	C	C	C	T	N	G	A	T	T	G	0	3	Pass	Poly
101438	2013-04-25	MTAT	ND	2013	ND
101439	2013-04-29	MTAT	ND	2013	ND	N	A	C	N	N	N	N	G	A	N	N	G	C	N	N	C	N	T	N	G	N	N	N	G	0	13	Pass	Poly
101440	2013-05-02	MTAT	ND	2013	ND	X	X	C	T	C	C	X	G	A	X	N	X	X	A	N	X	X	X	X	X	X	X	X	G	13	2	Fail
101441	2013-05-04	MTAT	ND	2013	ND	C	N	N	N	C	N	N	G	N	N	N	N	N	N	N	C	N	A	A	G	N	N	T	G	0	15	Pass	Poly
101442	2013-05-05	MTAT	ND	2013	ND	T	A	C	X	C	C	A	G	A	X	N	N	C	N	C	A	C	X	C	N	C	N	T	G	3	5	Pass	Poly
101443	2013-05-09	MTAT	ND	2013	ND	T	A	N	X	C	C	N	G	N	N	N	G	N	C	C	N	N	N	N	G	N	N	T	G	1	12	Pass	Poly
101444	2013-04-07	MTAT	ND	2013	ND	N	X	N	N	N	C	N	G	N	N	T	X	X	N	N	N	N	A	N	N	N	N	N	G	3	15	Pass	Poly
101445	2013-04-22	MTAT	ND	2013	ND	T	A	C	T	C	G	G	G	A	N	C	G	X	C	C	N	T	X	N	G	C	T	N	G	2	4	Pass	Poly
101446	2013-04-25	MTAT	ND	2013	ND	N	A	N	N	C	C	A	G	A	N	N	N	C	N	A	N	N	T	A	N	N	N	T	G	0	11	Pass	Poly
101447	2013-04-26	MTAT	ND	2013	ND	T	A	C	N	N	N	N	G	N	N	N	G	C	N	N	C	N	N	N	G	C	N	T	G	0	13	Pass	Poly
101448	2013-04-29	MTAT	ND	2013	ND	N	A	T	T	C	N	G	G	T	X	T	N	N	A	A	A	N	X	C	N	C	T	X	G	3	5	Pass	Poly
101449	2013-05-02	MTAT	ND	2013	ND	X	X	C	T	C	G	N	X	T	X	C	X	X	X	A	C	X	X	X	G	X	X	X	X	13	1	Fail
101450	2013-05-04	MTAT	ND	2013	ND	T	A	T	T	C	G	A	G	A	T	T	G	T	C	A	A	T	T	A	G	A	T	T	G	0	0	Pass	Mono
101451	2013-05-08	MTAT	ND	2013	ND	X	A	N	X	C	N	X	G	A	C	T	G	X	A	N	X	T	A	A	X	X	T	X	G	7	3	Fail
101452	2013-05-09	MTAT	ND	2013	ND	X	G	C	X	C	G	X	X	A	X	X	X	X	A	N	X	C	X	X	G	X	N	X	G	12	2	Fail
101453	2013-05-15	MTAT	ND	2013	ND	T	N	N	X	G	C	N	N	N	T	N	N	T	N	C	N	N	T	C	N	A	N	X	G	2	12	Pass	Poly
101454	2013-04-07	MTAT	ND	2013	ND	N	A	C	N	C	N	A	G	A	N	N	N	N	C	A	C	N	N	N	G	N	N	N	G	0	12	Pass	Poly
101455	2013-04-08	MTAT	ND	2013	ND	X	X	C	C	X	C	X	X	A	X	T	X	X	A	N	X	X	X	X	N	X	X	X	G	14	2	Fail
101456	2013-04-11	MTAT	ND	2013	ND	N	A	C	C	C	N	A	G	T	N	T	A	C	C	C	C	C	T	C	G	C	C	T	G	0	2	Pass	Poly
101457	2013-04-13	MTAT	ND	2013	ND	C	A	T	C	C	C	A	G	A	T	C	A	C	C	C	A	T	T	C	N	A	C	T	G	0	1	Pass	Mono
101458	2013-04-19	MTAT	ND	2013	ND	T	A	C	T	C	C	A	G	T	T	C	A	T	A	C	C	C	T	C	A	C	T	T	G	0	0	Pass	Mono
101459	2013-04-22	MTAT	ND	2013	ND	X	X	X	X	X	C	X	N	A	X	C	X	X	A	X	X	X	X	X	N	X	X	X	X	17	2	Fail
101460	2013-04-25	MTAT	ND	2013	ND	T	A	C	C	C	C	A	G	A	T	T	G	T	C	C	A	T	A	C	G	C	C	T	G	0	0	Pass	Mono
101461	2013-04-26	MTAT	ND	2013	ND	T	A	N	N	N	N	N	G	A	C	N	N	C	N	N	C	C	T	N	G	N	N	N	G	0	13	Pass	Poly
101462	2013-04-28	MTAT	ND	2013	ND	N	A	N	N	N	N	N	G	A	T	C	G	T	A	A	N	T	T	A	N	A	N	T	G	0	8	Pass	Poly
101463	2013-04-29	MTAT	ND	2013	ND	T	A	C	T	C	N	N	G	N	T	N	N	T	A	C	N	N	T	N	G	N	N	T	G	0	10	Pass	Poly
101464	2013-05-02	MTAT	ND	2013	ND	X	A	N	T	C	G	X	X	A	X	T	X	C	A	C	C	X	X	X	N	X	T	T	G	8	2	Fail
101465	2013-05-04	MTAT	ND	2013	ND	C	A	C	T	C	C	A	G	T	C	C	G	C	A	C	C	C	T	A	G	A	T	T	G	0	0	Pass	Mono
101466	2013-05-08	MTAT	ND	2013	ND	C	N	C	X	G	G	A	G	A	T	T	N	C	N	A	C	C	N	C	N	C	N	T	G	1	6	Pass	Poly
101467	2013-05-13	MTAT	ND	2013	ND	C	G	C	X	C	C	A	N	N	X	N	G	X	N	N	C	N	X	A	N	A	N	T	G	4	8	Pass	Poly
101468	2013-04-11	MTAT	ND	2013	ND	C	X	C	X	G	G	A	X	N	X	X	A	X	A	A	A	C	A	X	A	X	X	X	G	10	1	Fail
101469	2013-04-16	MTAT	ND	2013	ND	T	A	T	X	C	N	A	X	A	X	T	N	X	A	X	X	X	X	X	G	X	T	T	G	10	2	Fail
101470	2013-04-18	MTAT	ND	2013	ND	X	X	N	X	X	X	X	X	X	X	X	X	X	X	X	X	X	X	A	X	X	X	X	X	21	1	Fail
101471	2013-04-29	MTAT	ND	2013	ND	N	X	C	T	N	N	N	N	N	N	N	N	T	N	N	N	N	N	A	G	A	N	T	G	1	14	Pass	Poly
101472	2013-04-30	MTAT	ND	2013	ND	X	X	T	X	X	X	X	X	X	X	X	X	X	X	X	X	X	X	X	X	X	X	X	X	22	0	Fail
101473	2013-05-02	MTAT	ND	2013	ND	N	A	N	X	C	N	N	G	N	N	N	N	N	C	N	C	C	N	A	N	N	N	T	G	1	13	Pass	Poly
101474	2013-05-07	MTAT	ND	2013	ND	N	X	C	T	C	N	N	G	A	T	N	N	C	A	N	N	N	N	N	A	X	N	N	G	2	11	Pass	Poly
101475	2013-05-15	MTAT	ND	2013	ND	X	X	T	X	X	X	X	G	X	X	X	X	C	X	X	X	X	X	X	X	X	T	X	X	19	0	Fail
101476	2013-04-11	MTAT	ND	2013	ND	C	N	T	T	G	G	N	N	N	T	T	N	C	C	X	C	N	T	N	G	C	N	T	N	1	9	Pass	Poly
101477	2013-04-13	MTAT	ND	2013	ND	T	A	T	T	C	N	N	N	A	N	N	G	N	N	C	N	T	T	A	G	C	N	T	G	0	9	Pass	Poly
101478	2013-04-16	MTAT	ND	2013	ND	C	A	T	X	C	X	N	G	N	C	N	G	T	A	A	N	T	X	C	N	X	T	T	G	4	5	Pass	Poly
101479	2013-04-20	MTAT	ND	2013	ND	X	N	C	T	C	X	N	X	X	X	N	A	X	A	A	N	C	A	X	G	C	N	X	X	8	5	Fail
101480	2013-04-23	MTAT	ND	2013	ND	T	A	T	T	C	C	N	G	T	T	N	G	C	A	A	C	C	T	C	G	A	C	T	G	0	2	Pass	Poly
101481	2013-04-29	MTAT	ND	2013	ND	T	X	C	T	X	N	G	G	A	N	T	G	C	A	N	C	X	X	A	N	X	X	T	G	6	4	Fail
101482	2013-04-30	MTAT	ND	2013	ND	N	A	N	T	C	N	A	G	A	N	N	N	N	N	N	N	N	N	A	N	C	N	N	G	0	14	Pass	Poly
101483	2013-05-02	MTAT	ND	2013	ND	N	A	N	T	C	N	N	N	N	C	N	N	C	N	N	N	N	T	N	N	N	N	X	G	1	15	Pass	Poly
101484	2013-05-11	MTAT	ND	2013	ND	X	X	X	X	X	X	X	G	X	X	X	N	X	X	X	X	X	X	A	X	X	C	X	X	19	1	Fail
101485	2013-04-13	MTAT	ND	2013	ND	C	N	N	X	C	N	N	G	N	X	N	N	X	A	C	N	N	A	C	N	X	C	T	X	5	10	Fail
101486	2013-04-16	MTAT	ND	2013	ND	T	N	T	T	C	C	G	G	A	T	C	G	C	A	C	A	T	A	C	G	C	T	T	T	0	1	Pass	Mono
101487	2013-04-16	MTAT	ND	2013	ND	C	X	C	T	X	N	X	X	X	X	X	G	C	X	X	X	X	X	X	X	X	X	X	X	18	1	Fail
101488	2013-04-20	MTAT	ND	2013	ND	T	A	N	X	C	N	X	G	A	X	N	N	N	C	N	X	C	X	A	N	X	N	G	G	6	8	Fail
101489	2013-04-29	MTAT	ND	2013	ND	X	N	N	T	X	N	X	G	N	X	X	N	X	N	X	X	X	X	X	N	X	X	X	X	14	7	Fail
101490	2013-04-29	MTAT	ND	2013	ND	X	X	C	X	X	X	X	X	X	X	X	N	T	X	X	C	X	X	X	X	X	X	X	G	18	1	Fail
101491	2013-05-02	MTAT	ND	2013	ND	N	A	N	N	C	N	N	N	N	N	N	G	C	N	N	C	N	N	A	N	N	N	T	G	0	15	Pass	Poly
101492	2013-05-11	MTAT	ND	2013	ND	X	X	X	X	X	X	X	X	T	N	X	G	X	X	A	X	X	X	A	A	X	X	X	T	16	1	Fail
101493	2013-05-12	MTAT	ND	2013	ND	X	N	C	X	X	X	X	X	X	C	X	X	X	X	A	A	X	A	X	X	A	X	X	T	15	1	Fail
101494	2013-04-10	MTAT	ND	2013	ND	N	A	C	T	N	G	A	G	A	T	N	N	C	A	A	C	C	A	A	G	N	T	T	G	0	4	Pass	Poly
101495	2013-04-11	MTAT	ND	2013	ND	C	A	C	T	G	G	A	G	A	T	T	G	C	C	A	C	C	T	C	G	C	T	T	G	0	0	Pass	Mono
101496	2013-04-12	MTAT	ND	2013	ND	N	A	N	T	C	C	N	G	N	N	N	N	C	N	N	C	C	T	C	N	A	N	T	G	0	10	Pass	Poly
101497	2013-04-16	MTAT	ND	2013	ND	C	N	N	T	G	C	A	G	T	T	N	G	C	A	A	C	C	A	A	A	A	C	T	G	0	3	Pass	Poly
101498	2013-04-23	MTAT	ND	2013	ND	X	G	T	C	C	X	G	N	X	T	N	G	T	A	X	X	X	X	X	X	X	T	X	G	10	2	Fail
101499	2013-05-03	MTAT	ND	2013	ND	N	A	C	T	N	N	A	G	N	N	N	N	N	A	N	C	C	N	A	N	N	N	T	G	0	12	Pass	Poly
101500	2013-05-11	MTAT	ND	2013	ND	C	X	N	X	X	G	G	X	X	X	X	X	X	X	X	X	X	X	X	X	X	X	X	X	20	1	Fail
101501	2013-05-12	MTAT	ND	2013	ND	C	N	N	N	C	C	G	G	N	T	T	N	T	A	X	N	T	N	N	G	N	C	T	G	1	9	Pass	Poly
101502	2013-04-10	MTAT	ND	2013	ND	X	N	X	T	C	X	G	G	X	X	X	A	X	A	C	C	X	X	X	X	X	T	X	G	12	1	Fail
101503	2013-04-11	MTAT	ND	2013	ND	T	X	C	X	C	G	G	N	T	T	X	A	X	X	C	A	C	X	X	N	C	X	X	N	9	3	Fail
101504	2013-04-12	MTAT	ND	2013	ND	N	N	N	X	N	N	N	G	A	N	N	A	C	N	N	N	N	N	A	G	C	T	X	G	2	12	Pass	Poly
101505	2013-04-20	MTAT	ND	2013	ND	T	A	N	X	N	N	N	G	A	T	N	N	N	N	N	N	N	N	A	N	A	T	T	G	1	13	Pass	Poly
101506	2013-04-29	MTAT	ND	2013	ND	T	N	T	N	X	N	X	G	A	T	C	X	T	A	C	C	X	X	A	A	X	C	T	G	6	3	Fail
101507	2013-04-29	MTAT	ND	2013	ND	T	X	N	T	X	X	X	A	X	X	T	X	X	X	A	X	X	X	X	X	X	X	X	X	18	1	Fail
101508	2013-05-03	MTAT	ND	2013	ND	N	A	N	N	N	N	N	N	N	N	N	N	N	A	N	C	N	N	A	N	N	N	N	G	0	18	Pass	Poly
101509	2013-04-09	MTAT	ND	2013	ND	N	A	N	N	N	N	N	N	N	N	C	N	N	N	N	N	N	A	N	G	N	N	T	G	0	17	Pass	Poly
101510	2013-04-16	MTAT	ND	2013	ND	C	N	C	T	C	G	X	G	N	C	X	G	T	A	C	C	C	X	N	A	X	N	T	G	4	4	Pass	Poly
101511	2013-04-20	MTAT	ND	2013	ND	C	A	C	T	C	G	G	G	T	T	T	A	T	C	C	C	T	T	A	A	C	C	T	G	0	0	Pass	Mono
101512	2013-04-24	MTAT	ND	2013	ND	X	X	N	X	C	C	G	G	N	N	N	G	N	A	C	A	N	A	A	N	C	N	N	G	2	9	Pass	Poly
101513	2013-05-02	MTAT	ND	2013	ND	X	N	N	X	C	C	N	N	N	T	N	N	N	A	A	C	N	A	N	G	N	N	T	G	1	12	Pass	Poly
101514	2013-05-07	MTAT	ND	2013	ND	X	X	C	T	C	N	A	G	N	T	C	N	X	N	C	X	T	A	C	X	X	C	X	X	7	4	Fail
101515	2013-04-16	MTAT	ND	2013	ND	C	N	C	T	C	G	G	X	A	C	N	G	T	A	C	C	C	A	A	A	C	C	T	G	1	2	Pass	Poly
101516	2013-04-18	MTAT	ND	2013	ND	X	X	C	X	X	X	X	X	X	X	X	X	X	X	X	C	X	X	X	X	X	X	X	X	21	0	Fail
101517	2013-04-20	MTAT	ND	2013	ND	T	A	T	T	C	C	A	G	A	C	T	G	C	C	C	C	C	T	C	G	C	T	T	G	0	0	Pass	Mono
101518	2013-04-23	MTAT	ND	2013	ND	C	A	C	T	N	C	G	G	A	T	C	G	T	C	C	A	N	A	A	A	C	C	G	G	0	2	Pass	Poly
101519	2013-05-02	MTAT	ND	2013	ND	T	A	N	T	C	N	N	G	N	C	N	G	N	C	N	N	N	T	A	N	N	N	X	G	1	12	Pass	Poly
101520	2013-05-12	MTAT	ND	2013	ND	X	X	T	X	X	G	X	X	X	X	X	A	X	X	X	X	X	X	X	X	X	X	X	X	20	0	Fail
101521	2013-04-08	MTAT	ND	2013	ND	T	A	N	T	N	C	A	N	A	T	N	X	C	A	A	C	C	X	N	N	X	X	T	G	4	6	Pass	Poly
101522	2013-04-13	MTAT	ND	2013	ND	C	A	T	T	C	G	G	N	T	C	T	A	C	C	C	C	C	T	A	G	C	T	G	G	0	1	Pass	Mono
101523	2013-04-16	MTAT	ND	2013	ND	X	A	C	T	X	X	G	X	X	X	T	X	X	C	X	A	X	X	C	G	X	X	T	X	13	0	Fail
101524	2013-04-17	MTAT	ND	2013	ND	X	X	C	X	X	X	X	X	X	X	X	X	X	X	X	X	X	X	X	X	X	X	X	X	22	0	Fail
101525	2013-04-29	MTAT	ND	2013	ND	T	X	C	X	X	X	X	G	X	X	X	A	X	X	C	X	C	X	A	X	X	N	X	X	16	1	Fail
101526	2013-05-02	MTAT	ND	2013	ND	T	A	N	T	C	G	N	N	A	T	N	N	N	A	N	C	C	A	C	N	C	N	N	G	0	10	Pass	Poly
101527	2013-05-03	MTAT	ND	2013	ND	T	A	C	N	N	G	N	G	A	N	N	N	T	A	A	C	C	A	N	N	C	N	N	G	0	10	Pass	Poly
101528	2013-05-12	MTAT	ND	2013	ND	T	X	C	X	G	C	X	G	A	T	T	X	X	C	C	X	X	X	X	X	X	C	G	G	11	0	Fail
101529	2013-05-16	MTAT	ND	2013	ND	T	X	T	X	X	X	X	X	X	X	X	X	X	X	A	X	X	X	X	X	X	X	X	X	21	0	Fail
101530	2013-04-08	MTAT	ND	2013	ND	T	A	N	T	C	C	A	N	A	N	N	N	T	N	N	N	N	N	N	G	A	C	T	G	0	11	Pass	Poly
101531	2013-04-10	MTAT	ND	2013	ND	C	A	C	T	C	C	A	G	A	C	C	G	T	C	C	C	T	A	A	G	A	C	T	G	0	0	Pass	Mono
101532	2013-04-16	MTAT	ND	2013	ND	X	X	T	X	X	N	X	X	X	X	X	X	X	X	X	X	X	X	X	X	X	X	X	X	21	1	Fail
101533	2013-04-17	MTAT	ND	2013	ND	C	A	X	X	C	N	A	G	A	N	T	X	T	A	C	N	C	T	A	N	X	C	T	G	4	4	Pass	Poly
101534	2013-04-18	MTAT	ND	2013	ND	N	A	N	T	C	N	N	G	N	C	N	G	N	A	N	C	N	N	A	N	A	N	X	G	1	11	Pass	Poly
101535	2013-04-20	MTAT	ND	2013	ND	N	A	N	N	C	N	N	N	N	N	N	G	N	N	N	C	C	T	N	N	N	N	N	G	0	16	Pass	Poly
101536	2013-05-02	MTAT	ND	2013	ND	T	A	N	X	C	G	N	N	T	C	T	N	T	A	A	A	C	T	C	A	C	T	X	X	3	4	Pass	Poly
101537	2013-05-07	MTAT	ND	2013	ND	N	X	C	N	C	N	N	G	N	N	C	N	T	A	C	N	N	X	C	A	X	C	T	G	3	8	Pass	Poly
101538	2013-05-12	MTAT	ND	2013	ND	N	X	C	T	C	G	N	G	A	N	N	N	N	C	N	A	N	A	N	N	X	C	T	G	2	9	Pass	Poly
101539	2013-05-15	MTAT	ND	2013	ND	N	A	C	N	C	C	A	G	A	T	C	A	N	A	C	N	C	A	A	G	C	T	T	G	0	3	Pass	Poly
101540	2013-04-17	MTAT	ND	2013	ND	C	A	N	T	C	C	A	G	N	C	N	G	C	A	N	A	T	T	A	G	N	N	T	G	0	6	Pass	Poly
101541	2013-04-23	MTAT	ND	2013	ND	T	N	N	T	C	C	A	N	N	N	N	N	C	A	N	N	T	A	A	N	A	N	N	G	0	12	Pass	Poly
101542	2013-04-29	MTAT	ND	2013	ND	T	A	C	T	X	X	A	G	X	T	X	X	C	C	C	X	C	A	C	G	C	T	X	X	8	0	Fail
101543	2013-05-12	MTAT	ND	2013	ND
101544	2013-04-11	MTAT	ND	2013	ND	T	X	X	X	C	C	A	G	T	T	C	X	N	N	C	A	C	X	A	G	X	X	X	X	9	2	Fail
101545	2013-04-12	MTAT	ND	2013	ND	T	A	C	T	C	N	N	N	A	C	N	A	N	N	A	N	C	A	A	N	N	C	T	G	0	9	Pass	Poly
101546	2013-04-16	MTAT	ND	2013	ND	X	X	T	X	X	X	X	X	X	X	X	X	X	X	X	A	X	X	X	X	X	X	X	X	21	0	Fail
101547	2013-04-18	MTAT	ND	2013	ND	T	A	N	T	C	N	A	G	T	C	N	N	T	N	N	C	N	T	A	N	C	T	T	N	0	9	Pass	Poly
101548	2013-04-29	MTAT	ND	2013	ND	T	A	C	T	X	G	A	X	X	X	C	G	T	X	X	X	C	X	A	A	C	X	X	G	10	0	Fail
101549	2013-04-29	MTAT	ND	2013	ND	X	X	N	T	X	X	G	G	X	T	X	X	C	C	C	X	X	X	X	A	X	X	T	X	13	1	Fail
101550	2013-05-03	MTAT	ND	2013	ND	X	A	T	X	C	N	G	X	N	T	T	G	X	A	N	C	N	X	C	G	X	N	T	G	5	5	Fail
101551	2013-05-11	MTAT	ND	2013	ND	T	X	N	T	C	C	A	G	A	T	N	N	N	A	N	C	T	N	A	G	X	T	T	G	2	6	Pass	Poly
101552	2013-04-12	MTAT	ND	2013	ND	N	A	T	T	N	N	N	G	N	N	C	N	C	N	N	N	N	N	N	G	N	N	T	G	0	14	Pass	Poly
101553	2013-04-16	MTAT	ND	2013	ND	X	X	C	X	X	X	X	X	X	X	X	X	X	X	X	X	X	X	X	G	X	X	X	X	21	0	Fail
101554	2013-04-20	MTAT	ND	2013	ND	N	A	N	T	C	C	N	G	N	N	T	G	T	N	C	N	C	N	A	G	C	N	T	G	0	8	Pass	Poly
101555	2013-04-29	MTAT	ND	2013	ND	X	X	C	X	X	X	X	X	X	C	X	X	X	X	X	C	X	X	X	X	X	X	X	G	19	0	Fail
101556	2013-04-29	MTAT	ND	2013	ND	X	X	C	X	X	X	X	X	X	C	X	X	X	X	X	X	X	X	X	X	X	X	X	X	21	0	Fail
101557	2013-05-03	MTAT	ND	2013	ND	T	A	N	T	C	C	G	G	T	T	N	G	C	A	N	A	C	T	A	G	X	N	T	G	1	4	Pass	Poly
101558	2013-04-12	MTAT	ND	2013	ND	T	A	T	T	G	C	N	G	N	T	C	A	C	C	A	N	C	A	A	G	N	T	T	G	0	4	Pass	Poly
101559	2013-04-13	MTAT	ND	2013	ND	T	A	T	T	G	C	N	G	A	T	C	A	C	C	A	N	C	A	N	G	N	T	T	G	0	4	Pass	Poly
101560	2013-04-16	MTAT	ND	2013	ND	X	X	N	C	X	X	A	X	X	X	X	X	X	A	X	X	X	X	X	X	X	X	X	G	18	1	Fail
101561	2013-05-03	MTAT	ND	2013	ND	N	A	N	N	C	N	N	G	N	N	N	G	C	A	N	N	C	N	A	N	N	N	T	G	0	13	Pass	Poly
101562	2013-05-12	MTAT	ND	2013	ND	C	N	C	T	N	X	A	G	N	N	N	G	N	A	C	N	C	A	N	G	C	C	T	X	2	8	Pass	Poly
101563	2013-04-09	MTAT	ND	2013	ND	T	A	C	T	C	C	A	A	A	T	T	G	C	C	C	C	T	T	C	G	C	C	G	G	0	0	Pass	Mono
101564	2013-04-12	MTAT	ND	2013	ND	T	A	N	N	C	N	N	N	A	C	N	A	C	A	A	N	C	A	N	N	N	C	T	G	0	10	Pass	Poly
101565	2013-05-12	MTAT	ND	2013	ND	C	N	T	T	C	C	A	G	A	C	T	G	C	A	A	A	T	T	A	G	A	T	X	G	1	1	Pass	Mono
101566	2013-05-14	MTAT	ND	2013	ND	C	N	N	X	X	X	X	X	X	X	T	X	X	X	X	X	C	A	X	X	X	X	T	N	16	3	Fail
101567	2013-04-11	MTAT	ND	2013	ND	T	G	C	T	C	C	A	G	T	T	N	G	C	N	A	N	C	A	A	G	A	C	T	G	0	3	Pass	Poly
101568	2013-04-18	MTAT	ND	2013	ND	T	A	C	T	C	C	G	G	A	C	T	A	T	A	A	C	C	T	A	G	A	C	T	G	0	0	Pass	Mono
101569	2013-04-20	MTAT	ND	2013	ND	N	A	C	T	C	G	N	N	N	T	C	G	C	N	C	C	C	N	C	G	N	N	N	G	0	8	Pass	Poly
101570	2013-04-24	MTAT	ND	2013	ND	T	A	N	N	C	N	G	G	A	T	C	N	C	N	N	N	C	A	C	G	N	N	T	G	0	9	Pass	Poly
101571	2013-05-02	MTAT	ND	2013	ND	T	A	C	C	C	C	A	G	T	T	T	G	C	A	A	C	C	A	C	G	A	T	T	G	0	0	Pass	Mono
101572	2013-05-11	MTAT	ND	2013	ND	C	N	C	T	C	C	A	G	T	T	C	G	T	A	C	C	C	A	C	G	C	C	T	G	0	1	Pass	Mono
101573	2013-04-10	MTAT	ND	2013	ND	N	A	T	C	C	C	N	G	T	T	N	G	C	A	C	C	C	A	A	G	A	T	T	G	0	2	Pass	Poly
101574	2013-04-16	MTAT	ND	2013	ND	T	X	C	N	C	C	A	G	N	N	N	N	C	A	A	N	C	X	A	G	N	T	T	X	3	7	Pass	Poly
101575	2013-04-20	MTAT	ND	2013	ND	T	A	C	T	C	G	A	N	A	N	C	X	C	A	A	C	C	T	A	G	C	N	T	G	1	3	Pass	Poly
101576	2013-04-29	MTAT	ND	2013	ND	T	N	C	C	C	C	A	G	A	C	T	N	C	A	A	A	T	A	A	G	A	T	G	N	0	3	Pass	Poly
101577	2013-05-02	MTAT	ND	2013	ND	T	A	C	T	C	C	N	G	N	N	T	G	C	A	A	C	C	A	N	G	C	C	T	G	0	4	Pass	Poly
101578	2013-05-02	MTAT	ND	2013	ND	T	X	T	X	X	G	G	X	X	X	X	X	X	X	C	C	X	X	X	X	X	X	X	T	17	0	Fail
101579	2013-05-12	MTAT	ND	2013	ND	C	A	N	T	C	C	A	G	A	C	T	A	T	C	C	C	C	A	A	G	C	T	T	X	1	1	Pass	Mono
101580	2013-04-10	MTAT	ND	2013	ND	T	X	T	T	C	G	G	A	N	C	N	N	C	A	A	C	T	T	N	A	A	T	X	N	2	5	Pass	Poly
101581	2013-04-11	MTAT	ND	2013	ND	N	A	C	T	C	C	N	G	A	T	N	A	C	A	C	C	C	T	N	G	C	N	X	G	1	4	Pass	Poly
101582	2013-04-17	MTAT	ND	2013	ND	T	N	C	X	C	N	N	G	N	T	T	A	T	A	A	C	C	T	A	G	X	C	X	G	3	4	Pass	Poly
101583	2013-04-18	MTAT	ND	2013	ND	T	X	C	X	C	N	N	G	A	X	T	N	X	A	A	X	T	X	X	N	X	C	T	G	8	4	Fail
101584	2013-04-29	MTAT	ND	2013	ND	X	X	T	X	X	X	X	X	X	X	N	X	X	A	C	X	X	X	X	N	X	N	X	G	16	3	Fail
101585	2013-05-02	MTAT	ND	2013	ND	X	X	N	X	X	X	X	X	T	X	X	X	X	X	X	X	X	X	X	G	X	X	T	N	18	2	Fail
101586	2013-04-10	MTAT	ND	2013	ND	X	X	X	X	C	C	X	G	X	X	T	X	C	A	C	X	X	X	X	A	X	T	X	G	13	0	Fail
101587	2013-04-16	MTAT	ND	2013	ND	T	X	C	X	C	C	A	G	N	N	C	X	X	C	C	X	X	X	A	A	X	T	X	G	9	2	Fail
101588	2013-04-17	MTAT	ND	2013	ND	N	A	C	X	C	C	G	G	A	N	C	G	T	C	C	C	C	N	C	A	A	T	T	N	1	3	Pass	Poly
101589	2013-04-18	MTAT	ND	2013	ND	X	A	C	X	C	C	G	A	A	X	T	X	C	A	C	X	X	X	X	N	C	T	T	X	8	1	Fail
101590	2013-04-29	MTAT	ND	2013	ND	X	X	X	X	X	X	X	X	X	X	X	X	X	X	X	X	T	X	X	X	X	X	X	N	21	1	Fail
101591	2013-04-30	MTAT	ND	2013	ND	X	X	X	X	X	X	X	X	X	X	X	X	X	X	X	X	X	X	X	X	X	X	X	X	23	0	Fail
101592	2013-05-12	MTAT	ND	2013	ND	T	N	C	C	C	C	A	G	T	T	X	G	T	C	A	A	C	A	A	A	C	T	T	X	2	1	Pass	Mono
101593	2013-04-10	MTAT	ND	2013	ND	N	N	N	N	C	N	N	N	N	C	N	N	N	A	C	N	X	N	A	N	X	N	T	N	2	15	Pass	Poly
101594	2013-04-12	MTAT	ND	2013	ND	T	A	C	T	C	C	G	G	A	T	C	G	T	C	C	C	C	T	C	N	C	T	T	G	0	1	Pass	Mono
101595	2013-04-16	MTAT	ND	2013	ND	X	X	X	X	X	X	X	G	X	X	X	X	N	X	X	X	X	X	X	G	X	X	T	G	18	1	Fail
101596	2013-04-23	MTAT	ND	2013	ND	T	A	C	N	N	C	N	G	A	N	C	G	T	N	A	C	N	A	A	N	N	N	T	G	0	9	Pass	Poly
101597	2013-04-29	MTAT	ND	2013	ND	T	N	N	C	C	C	N	G	N	C	X	A	C	C	A	C	C	A	N	G	C	T	T	G	1	5	Pass	Poly
101598	2013-05-03	MTAT	ND	2013	ND	X	X	C	X	C	C	A	X	A	X	X	G	X	X	X	X	X	X	X	G	X	N	X	X	15	1	Fail
101599	2013-05-07	MTAT	ND	2013	ND	C	N	N	T	C	G	G	G	A	T	C	G	C	C	C	C	C	A	A	G	C	C	G	X	1	2	Pass	Poly
101600	2013-05-12	MTAT	ND	2013	ND	X	N	T	X	X	X	X	X	X	C	X	X	X	X	X	X	X	X	X	X	X	X	X	X	20	1	Fail
101601	2013-05-12	MTAT	ND	2013	ND	C	N	X	X	G	G	A	G	X	N	T	A	C	X	A	X	T	X	C	X	X	C	X	X	10	2	Fail
101602	2013-04-16	MTAT	ND	2013	ND	N	N	C	T	N	N	X	G	N	N	N	N	N	N	A	A	N	N	N	N	A	T	T	X	2	13	Pass	Poly
101603	2013-04-16	MTAT	ND	2013	ND	C	N	C	T	G	G	N	G	A	N	T	A	C	C	N	C	T	A	C	N	C	C	T	G	0	5	Pass	Poly
101604	2013-04-23	MTAT	ND	2013	ND	T	A	N	X	C	N	N	N	N	C	T	N	C	N	N	N	C	N	N	N	N	N	X	N	2	15	Pass	Poly
101605	2013-05-03	MTAT	ND	2013	ND	N	N	C	N	C	C	A	G	A	T	T	G	T	N	C	A	T	T	C	G	A	T	T	G	0	3	Pass	Poly
101606	2013-05-12	MTAT	ND	2013	ND	X	N	C	T	C	G	G	G	A	C	N	X	C	A	C	C	C	X	A	G	X	C	T	G	3	2	Pass	Poly
101607	2013-05-15	MTAT	ND	2013	ND	X	X	T	X	X	X	X	X	X	X	X	X	X	X	X	X	X	X	X	X	X	X	X	X	22	0	Fail
101608	2013-05-05	MTAT	ND	2013	ND	X	X	X	T	X	X	X	X	X	C	T	X	X	X	X	X	X	X	X	X	X	X	X	G	19	0	Fail
101609	2013-05-08	MTAT	ND	2013	ND	X	A	N	T	X	G	A	G	T	C	C	X	C	A	C	C	C	X	C	X	C	C	X	G	5	1	Fail
101610	2013-05-14	MTAT	ND	2013	ND	X	X	X	X	X	X	X	X	X	X	X	X	X	X	X	X	X	X	X	X	X	X	X	X	23	0	Fail
101611	2013-04-22	MTAT	ND	2013	ND	T	N	N	X	X	G	G	X	X	X	X	X	X	C	X	X	X	X	A	A	C	T	X	G	13	2	Fail
101612	2013-05-05	MTAT	ND	2013	ND	C	N	N	T	C	C	G	G	T	T	T	A	C	C	A	A	T	A	A	G	C	T	T	G	0	2	Pass	Poly
101613	2013-04-21	MTAT	ND	2013	ND	X	X	C	X	X	X	X	G	X	X	X	X	X	X	X	X	X	X	X	X	X	X	X	X	21	0	Fail
101614	2013-04-22	MTAT	ND	2013	ND	T	X	T	X	X	N	X	X	T	X	C	X	X	N	N	C	X	X	X	N	X	X	T	N	13	5	Fail
101615	2013-05-08	MTAT	ND	2013	ND	N	X	C	T	C	G	N	G	A	N	C	N	C	C	C	C	C	N	A	G	C	C	N	G	1	5	Pass	Poly
101616	2013-05-09	MTAT	ND	2013	ND	X	X	C	T	X	X	X	G	T	C	C	X	N	X	X	C	C	X	X	N	C	X	T	G	10	2	Fail
101617	2013-05-14	MTAT	ND	2013	ND	X	X	N	X	X	X	X	X	X	T	X	X	X	X	X	C	X	X	X	X	X	X	X	G	19	1	Fail
101618	2013-05-18	MTAT	ND	2013	ND	T	X	N	X	X	X	X	X	X	X	X	X	X	X	X	X	X	X	X	X	X	X	X	X	22	1	Fail
101619	2013-04-26	MTAT	ND	2013	ND	X	X	T	X	X	X	X	G	X	X	X	X	C	A	X	X	C	X	X	X	X	X	N	X	17	1	Fail
101620	2013-05-14	MTAT	ND	2013	ND	X	N	C	T	C	C	A	G	A	N	T	N	T	A	C	A	N	X	N	G	A	T	T	G	1	5	Pass	Poly
101621	2013-05-01	MTAT	ND	2013	ND	T	A	N	T	C	C	G	N	T	T	C	A	C	A	A	A	C	T	C	A	C	T	T	G	0	2	Pass	Poly
101622	2013-05-05	MTAT	ND	2013	ND	X	N	T	T	G	G	G	A	T	C	T	G	C	C	A	A	T	A	A	G	A	T	T	G	0	1	Pass	Mono
101623	2013-05-06	MTAT	ND	2013	ND	X	N	C	T	C	C	G	G	T	T	N	G	C	A	A	X	C	X	C	G	X	C	T	G	3	2	Pass	Poly
101624	2013-05-14	MTAT	ND	2013	ND	X	X	X	X	X	G	X	X	X	T	X	X	X	X	X	X	X	X	X	X	X	X	X	G	20	0	Fail
101625	2013-05-15	MTAT	ND	2013	ND	C	X	N	X	X	X	X	X	X	X	X	X	X	X	X	C	X	X	X	X	X	X	X	G	20	1	Fail
101626	2013-05-14	MTAT	ND	2013	ND	X	X	C	X	X	X	X	X	X	X	C	X	C	X	X	X	X	X	X	X	X	X	X	X	20	0	Fail
101627	2013-05-05	MTAT	ND	2013	ND	X	X	X	X	X	X	X	X	X	X	X	X	X	X	X	C	X	X	X	X	X	X	X	T	21	0	Fail
101628	2013-05-09	MTAT	ND	2013	ND	N	A	C	T	C	X	A	G	T	C	C	A	C	A	N	C	C	T	C	G	C	C	T	G	1	1	Pass	Mono
101629	2013-05-04	MTAT	ND	2013	ND	T	X	X	T	X	X	X	X	X	X	X	X	X	X	A	X	X	X	X	G	X	X	X	G	19	0	Fail
101630	2013-05-15	MTAT	ND	2013	ND	N	X	N	X	G	X	X	X	X	X	X	X	N	X	N	X	X	X	A	X	X	X	X	X	18	3	Fail
101631	2013-04-29	MTAT	ND	2013	ND	C	N	C	C	C	G	G	G	A	T	C	A	C	C	A	N	C	A	C	A	A	T	T	G	0	2	Pass	Poly
101632	2013-05-14	MTAT	ND	2013	ND	X	X	T	X	X	X	X	X	X	X	X	X	X	X	X	X	X	X	X	X	X	X	X	G	21	0	Fail
101633	2013-05-05	MTAT	ND	2013	ND	X	X	C	X	X	X	X	X	X	X	X	X	N	X	C	C	X	X	A	X	X	X	X	G	17	1	Fail
101634	2013-04-18	MTAT	ND	2013	ND	T	N	N	T	C	G	A	G	A	C	C	A	C	A	C	N	C	A	A	G	A	C	G	X	1	3	Pass	Poly
101635	2013-05-08	MTAT	ND	2013	ND	N	X	C	T	N	X	X	G	X	N	T	X	C	X	X	N	X	N	N	G	N	N	X	X	10	7	Fail
101636	2013-05-14	MTAT	ND	2013	ND	X	X	N	X	X	X	X	X	X	X	X	X	X	X	X	C	X	X	X	X	X	X	X	X	21	1	Fail
101637	2013-05-14	MTAT	ND	2013	ND	C	X	N	X	X	X	X	X	X	C	X	X	C	X	X	X	X	X	X	G	X	T	X	X	18	1	Fail
101638	2013-05-18	MTAT	ND	2013	ND	X	N	T	T	C	C	G	G	A	N	N	G	C	A	A	C	C	T	C	N	C	T	T	X	1	4	Pass	Poly
101639	2013-04-17	MTAT	ND	2013	ND	T	N	C	T	C	C	A	G	T	C	N	G	C	C	A	A	C	A	A	G	A	C	T	G	0	2	Pass	Poly
101640	2013-04-29	MTAT	ND	2013	ND	C	N	N	T	C	G	A	G	A	T	T	G	T	A	C	C	T	T	A	G	C	C	T	G	0	2	Pass	Poly
101641	2013-05-08	MTAT	ND	2013	ND	C	X	C	N	G	C	A	G	A	T	T	X	C	A	A	N	C	X	A	A	X	T	X	G	5	2	Fail
101642	2013-05-18	MTAT	ND	2013	ND	T	N	C	T	C	C	A	G	T	C	T	A	C	A	A	C	C	A	A	G	A	T	T	X	1	1	Pass	Mono
101643	2013-04-20	MTAT	ND	2013	ND	T	X	X	X	X	X	X	G	X	X	X	X	X	X	X	C	X	N	C	N	X	X	X	X	18	2	Fail
101644	2013-05-05	MTAT	ND	2013	ND	T	X	T	T	C	C	G	G	T	T	T	X	C	A	A	C	C	X	C	G	X	C	X	G	5	0	Fail
101645	2013-05-07	MTAT	ND	2013	ND	C	X	N	T	G	G	A	X	A	C	T	X	C	A	X	X	X	X	C	A	X	T	X	X	10	1	Fail
101646	2013-04-25	MTAT	ND	2013	ND	T	X	C	T	C	C	A	G	A	C	C	A	T	A	C	C	T	N	C	G	C	C	T	G	1	1	Pass	Mono
101647	2013-05-04	MTAT	ND	2013	ND	X	X	C	X	X	X	X	X	X	X	X	X	C	X	X	X	X	X	X	X	X	X	X	X	21	0	Fail
101648	2013-05-15	MTAT	ND	2013	ND	C	X	C	X	X	X	X	X	X	X	X	X	X	X	X	X	X	X	X	X	X	X	X	X	22	0	Fail
101649	2013-05-18	MTAT	ND	2013	ND	X	X	X	X	X	C	X	G	X	X	X	X	X	X	X	X	X	X	X	X	X	X	X	G	20	0	Fail
101650	2013-05-04	MTAT	ND	2013	ND	T	N	C	N	C	N	G	G	N	N	N	N	N	N	N	N	N	T	A	N	C	N	X	G	1	14	Pass	Poly
101651	2013-05-05	MTAT	ND	2013	ND	T	X	C	X	X	X	X	X	T	X	X	X	X	X	X	X	X	X	X	X	X	X	X	G	20	0	Fail
101652	2013-05-18	MTAT	ND	2013	ND	X	N	C	T	C	C	A	G	T	T	C	G	X	C	A	C	X	X	A	N	X	C	T	X	5	2	Fail
117857	1/4/2015	MDA	Low	1	MDA	T	A	C	T	C	C	A	G	A	T	T	G	T	C	C	C	C	T	A	G	A	T	T	G	0	0	Pass	Mono
117858	1/11/2015	MDA	Low	1	MDA	T	A	C	T	C	C	A	G	A	T	-	G	T	C	C	C	C	T	A	G	A	T	T	G	1	0	Pass	Mono
117860	12/8/2014	MDA	Low	1	MDA	-	A	C	T	G	N	N	G	N	N	C	N	N	N	N	N	-	-	-	N	-	N	-	G	6	11	Fail
117861	12/8/2014	MDA	Low	1	MDA	T	A	C	-	N	N	N	G	A	T	N	G	C	A	N	A	-	-	-	G	-	-	-	G	7	5	Fail
117862	12/8/2014	MDA	Low	1	MDA	-	A	C	-	-	C	G	G	A	C	N	G	T	A	C	C	-	-	C	G	-	T	-	G	7	1	Fail
117863	12/9/2014	MDA	Low	1	MDA	-	-	-	-	-	G	-	-	A	-	C	-	C	-	-	-	-	-	-	N	-	C	-	G	17	1	Fail
117864	12/2/2014	MDA	Low	1	MDA	T	A	C	T	C	N	N	G	N	N	T	A	T	N	N	N	N	-	-	G	-	N	N	G	3	10	Pass	Poly
117865	12/9/2014	MDA	Low	1	MDA	T	A	T	T	-	N	N	N	N	N	C	G	C	N	N	C	N	T	-	G	N	C	-	G	3	9	Pass	Poly
117866	12/3/2014	MDA	Low	1	MDA	T	A	N	N	C	C	N	N	N	T	N	N	N	N	N	N	C	N	-	N	N	N	-	G	2	15	Pass	Poly
117867	12/9/2014	MDA	Low	1	MDA	N	A	C	T	C	C	A	N	N	T	N	N	C	C	N	N	C	A	-	G	N	N	-	G	2	9	Pass	Poly
117868	2/3/2015	MDA	Low	1	MDA	T	A	T	T	C	C	-	G	A	T	T	G	C	A	A	C	C	A	A	G	C	T	T	G	1	0	Pass	Mono
117869	2/25/2015	MDA	Low	1	MDA	T	A	C	T	C	C	-	G	A	-	T	G	C	-	C	-	C	A	A	N	-	T	T	G	5	1	Fail
117870	5/28/2015	MDA	Low	1	MDA	N	A	C	-	C	N	G	N	N	T	N	G	C	C	N	N	N	A	N	G	N	C	T	G	1	10	Pass	Poly
117871	5/28/2015	MDA	Low	1	MDA	N	A	C	T	C	C	-	N	A	T	N	G	N	N	C	N	N	A	A	G	-	T	T	G	2	7	Pass	Poly
117872	5/28/2015	MDA	Low	1	MDA	N	A	C	C	C	C	A	G	A	C	T	G	T	C	C	C	C	T	N	G	A	N	T	G	0	3	Pass	Poly
117873	5/28/2015	MDA	Low	1	MDA	T	A	C	-	C	C	A	G	A	C	N	N	N	N	N	C	C	N	A	G	C	T	T	G	1	6	Pass	Poly
117874	5/28/2015	MDA	Low	1	MDA	N	A	C	T	-	N	N	G	A	-	C	G	C	A	N	C	T	T	A	G	C	T	T	G	2	4	Pass	Poly
117875	12/9/2014	MDA	High	1	Control	T	A	T	T	C	G	A	G	A	C	C	G	C	A	A	A	T	A	N	G	A	C	T	G	0	1	Pass	Mono
117876	12/10/2014	MDA	High	1	Control	N	A	N	-	-	N	N	G	N	T	N	A	T	N	A	N	C	N	-	G	-	C	N	G	4	10	Pass	Poly
117877	12/5/2014	MDA	High	1	Control	N	A	C	T	C	C	G	G	A	C	N	-	C	A	N	C	N	T	-	G	A	N	T	G	2	5	Pass	Poly
117878	2/12/2015	MDA	High	1	Control	-	-	-	-	-	G	A	N	T	-	T	-	N	-	-	-	-	-	A	G	-	-	-	G	15	2	Fail
117879	2/5/2015	MDA	High	1	Control	-	-	-	-	-	-	-	-	-	-	T	-	-	-	-	-	-	-	A	-	-	-	-	-	22	0	Fail
117880	4/10/2015	MDA	High	1	Control	-	-	-	-	-	G	-	G	-	-	T	-	-	-	-	-	-	-	A	G	-	-	-	-	19	0	Fail
117881	4/10/2015	MDA	High	1	Control	-	A	C	-	-	-	-	G	-	-	-	-	C	-	-	-	-	-	A	G	-	-	-	-	18	0	Fail
117882	1/27/2015	MDA	High	1	Control	T	A	T	T	C	C	N	G	A	T	C	G	T	C	A	A	T	-	A	A	-	N	-	G	3	2	Pass	Poly
117883	1/21/2015	MDA	High	1	Control	C	A	-	-	-	C	G	G	A	-	N	G	-	A	N	-	T	-	-	G	-	C	-	G	10	2	Fail
117884	2/19/2015	MDA	High	1	Control	-	N	C	-	-	-	-	-	-	-	C	-	T	A	N	-	-	-	N	-	-	-	-	-	17	3	Fail
117885	2/20/2015	MDA	High	1	Control	-	A	-	-	-	-	-	-	-	-	C	-	-	-	-	-	-	-	-	N	-	-	-	-	21	1	Fail
117886	2/20/2015	MDA	High	1	Control	-	-	-	-	-	G	-	-	-	-	C	-	-	A	C	-	-	-	A	-	-	T	G	G	16	0	Fail
117887	2/21/2015	MDA	High	1	Control	C	A	N	-	C	C	A	-	A	-	C	G	-	N	A	A	-	-	C	-	-	C	-	-	10	2	Fail
117888	2/20/2015	MDA	High	1	Control	T	A	-	-	-	C	G	G	A	N	C	A	N	A	A	-	-	-	-	G	-	C	-	G	9	2	Fail
117889	2/27/2015	MDA	High	1	Control	-	-	-	-	-	-	A	-	T	-	C	-	C	-	-	-	-	-	C	-	-	-	-	-	19	0	Fail
117890	2/20/2015	MDA	High	1	Control	-	-	-	-	-	-	A	G	A	-	C	A	-	-	A	-	-	-	-	-	-	-	-	-	18	0	Fail
117891	2/21/2015	MDA	High	1	Control	T	A	T	-	-	G	N	A	T	T	C	A	T	C	A	A	T	-	-	N	-	C	-	T	6	2	Fail
117892	3/30/2015	MDA	High	1	Control	N	A	T	T	C	N	A	G	N	T	T	A	N	C	N	C	T	-	-	G	-	T	-	G	4	5	Pass	Poly
117893	3/27/2015	MDA	High	1	Control	T	A	N	T	C	C	N	G	N	N	N	N	C	-	C	N	N	N	-	G	-	C	-	G	4	9	Pass	Poly
117894	3/25/2015	MDA	High	1	Control	T	A	N	T	C	C	N	G	N	T	N	N	C	C	C	N	N	-	-	G	-	C	-	G	4	7	Pass	Poly
117895	3/25/2015	MDA	High	1	Control	T	A	T	T	C	N	N	G	A	N	C	A	C	N	C	-	-	-	-	N	-	N	-	G	6	6	Fail
117896	3/25/2015	MDA	High	1	Control	T	N	N	T	C	C	N	G	T	C	N	N	N	C	C	-	-	-	A	N	-	N	-	G	5	8	Fail
117897	3/21/2015	MDA	High	1	Control	T	A	N	-	-	-	A	G	A	-	N	G	C	-	A	-	-	-	-	G	-	-	-	G	12	2	Fail
117898	3/25/2015	MDA	High	1	Control	T	-	T	-	G	C	-	-	-	-	C	-	-	C	-	C	T	-	-	-	-	C	G	G	13	0	Fail
117899	4/8/2015	MDA	High	1	Control	N	A	C	T	C	C	N	G	A	N	N	A	T	N	A	C	-	N	-	N	A	T	-	G	3	7	Pass	Poly
117900	3/31/2015	MDA	High	1	Control	T	A	C	-	-	N	G	-	A	N	C	A	-	A	N	C	C	-	N	G	-	-	-	G	8	4	Fail
117901	3/31/2015	MDA	High	1	Control	C	A	C	T	C	C	A	G	A	T	C	G	C	A	A	A	T	-	C	G	A	T	-	G	2	0	Pass	Mono
117902	4/22/2015	MDA	High	1	Control	-	-	T	-	-	C	-	A	N	T	N	G	C	C	A	-	C	-	N	N	-	-	-	G	10	4	Fail
117903	4/22/2015	MDA	High	1	Control	T	A	T	-	C	C	N	G	A	N	N	G	N	A	A	A	C	-	C	G	-	C	-	G	4	4	Pass	Poly
117904	4/22/2015	MDA	High	1	Control	T	A	C	T	G	C	G	G	A	-	T	A	C	A	A	A	C	-	-	G	-	C	-	G	5	0	Fail
117905	4/27/2015	MDA	High	1	Control	N	A	C	-	N	C	N	G	A	N	C	A	C	-	N	A	N	N	-	N	N	N	-	G	4	10	Pass	Poly
117906	4/29/2015	MDA	High	1	Control	T	A	T	T	C	G	G	G	A	C	C	G	T	A	C	C	C	T	-	G	A	C	-	G	2	0	Pass	Mono
117907	4/22/2015	MDA	High	1	Control	N	A	N	T	N	N	N	G	A	N	C	N	N	A	N	-	N	-	-	N	-	C	-	G	5	11	Fail
117908	5/12/2015	MDA	High	1	Control	T	A	C	T	C	G	G	G	A	C	N	G	C	A	A	A	T	-	-	G	-	T	-	G	4	1	Pass	Mono
117909	5/12/2015	MDA	High	1	Control	-	A	-	-	-	-	A	G	A	-	N	-	C	-	C	-	-	-	-	-	-	-	-	-	17	1	Fail
117910	4/22/2015	MDA	High	1	Control	N	A	C	T	G	C	A	-	-	N	C	G	C	A	N	C	-	-	C	A	-	N	-	G	6	4	Fail
117911	4/29/2015	MDA	High	1	Control	N	A	C	T	C	N	G	G	A	T	N	A	N	-	N	N	N	N	-	G	N	N	-	G	3	10	Pass	Poly
117912	5/25/2015	MDA	High	1	Control	N	A	-	N	C	G	A	G	N	N	N	N	N	N	N	C	N	-	-	N	A	T	-	G	4	11	Pass	Poly
117913	5/26/2015	MDA	High	1	Control	T	A	C	-	C	G	G	G	N	T	N	N	T	-	N	C	N	N	-	A	A	C	-	G	4	6	Pass	Poly
117914	5/26/2015	MDA	High	1	Control	T	A	-	-	-	G	N	G	T	T	N	N	T	A	N	C	N	-	A	A	-	N	-	G	6	6	Fail
117915	5/26/2015	MDA	High	1	Control	C	A	N	N	C	C	N	G	A	T	N	N	C	N	C	N	C	T	-	N	A	N	-	G	2	9	Pass	Poly
117916	12/13/2014	MDA	High	1	fMDA	-	-	-	-	-	-	-	-	-	-	-	-	-	-	-	-	-	-	A	-	-	-	-	-	23	0	Fail
117917	12/10/2014	MDA	High	1	fMDA	T	A	C	T	C	G	A	G	N	N	N	A	C	N	C	C	N	-	A	N	C	T	T	G	1	6	Pass	Poly
117918	12/10/2014	MDA	High	1	fMDA	T	N	C	T	C	G	N	-	N	N	N	A	C	N	A	C	N	-	A	N	-	T	T	G	3	8	Pass	Poly
117919	12/15/2014	MDA	High	1	fMDA	T	A	T	T	C	G	A	-	T	C	T	A	C	C	C	C	T	-	A	G	C	T	T	G	2	0	Pass	Mono
117920	12/13/2014	MDA	High	1	fMDA	C	A	N	T	C	G	A	-	A	-	C	G	C	C	A	-	C	-	A	G	-	-	T	G	6	1	Fail
117921	1/21/2015	MDA	High	1	fMDA	T	A	T	T	C	G	A	-	A	C	-	G	C	C	C	C	T	-	C	G	C	C	T	G	3	0	Pass	Mono
117922	1/22/2015	MDA	High	1	fMDA	C	-	T	-	-	N	A	-	A	-	-	-	C	A	N	-	T	-	A	G	-	-	N	G	11	3	Fail
117923	1/22/2015	MDA	High	1	fMDA	N	-	-	-	-	G	-	-	-	C	-	-	C	A	A	-	C	-	A	G	-	-	G	G	13	1	Fail
117924	1/18/2015	MDA	High	1	fMDA	C	-	-	-	-	-	-	-	-	-	-	-	-	C	-	-	-	-	A	-	-	-	-	-	21	0	Fail
117925	1/26/2015	MDA	High	1	fMDA	T	A	N	T	N	G	A	-	A	N	N	N	C	N	N	C	T	-	A	G	C	N	T	G	2	8	Pass	Poly
117926	1/26/2015	MDA	High	1	fMDA	T	-	-	-	-	G	-	-	-	-	-	A	-	-	-	-	-	-	A	G	-	-	-	-	19	0	Fail
117927	1/8/2015	MDA	High	1	fMDA	-	-	T	-	-	-	-	-	-	-	-	-	-	-	-	-	-	-	A	-	-	-	-	-	22	0	Fail
117928	1/8/2015	MDA	High	1	fMDA	C	-	-	C	-	G	-	-	-	-	-	-	-	-	C	-	-	-	A	G	-	-	-	G	17	0	Fail
117929	1/21/2015	MDA	High	1	fMDA	-	-	-	-	-	-	-	G	A	-	-	-	-	-	-	-	-	-	A	-	-	-	-	-	21	0	Fail
117930	1/16/2015	MDA	High	1	fMDA	T	-	-	-	-	N	G	G	-	-	-	-	-	C	C	-	T	-	A	G	-	-	T	G	13	1	Fail
117931	1/26/2015	MDA	High	1	fMDA	N	A	N	T	C	G	A	-	A	-	N	G	C	C	A	-	C	-	A	G	-	-	T	G	6	3	Fail
117932	2/12/2015	MDA	High	1	fMDA	C	-	N	T	C	N	A	-	A	-	T	G	C	C	N	-	N	-	A	G	-	-	T	G	7	4	Fail
117933	2/18/2015	MDA	High	1	fMDA	T	-	-	-	-	C	-	-	-	-	-	-	-	A	-	-	-	-	A	-	-	-	T	G	18	0	Fail
117934	2/13/2015	MDA	High	1	fMDA	C	-	-	-	-	G	-	-	-	-	T	-	-	-	A	-	C	-	A	G	-	-	N	-	16	1	Fail
117935	2/9/2015	MDA	High	1	fMDA	T	A	C	T	C	G	A	-	A	-	C	G	C	A	A	C	T	-	A	G	C	T	T	G	3	0	Pass	Mono
117936	2/10/2015	MDA	High	1	fMDA	T	-	-	-	-	-	-	-	-	-	-	-	-	-	A	-	-	-	A	G	-	-	-	-	20	0	Fail
117937	2/11/2015	MDA	High	1	fMDA	-	-	T	-	N	G	-	-	g	-	-	-	-	-	-	-	-	-	A	-	-	-	T	-	18	1	Fail
117938	2/9/2015	MDA	High	1	fMDA	-	-	-	-	-	-	-	-	-	-	T	-	-	-	-	-	-	-	A	-	-	-	T	-	21	0	Fail
117939	4/21/2015	MDA	High	1	fMDA	-	-	-	-	-	-	-	-	-	-	-	-	-	-	-	-	-	-	A	-	-	-	T	-	22	0	Fail
117940	4/23/2015	MDA	High	1	Control	N	A	N	T	-	N	N	G	N	-	T	-	C	N	C	-	-	-	A	-	-	-	T	-	10	6	Fail
117941	4/23/2015	MDA	High	1	Control	C	-	-	-	C	-	-	-	-	N	N	-	T	C	-	-	T	-	A	-	-	-	-	-	16	2	Fail
117942	4/23/2015	MDA	High	1	Control	T	-	C	-	-	C	-	N	A	-	-	A	T	A	N	-	-	-	A	N	-	-	T	G	11	3	Fail
117943	3/30/2015	MDA	High	1	Control	-	-	-	-	-	-	-	-	A	-	-	-	-	-	-	-	-	-	A	G	-	-	-	-	21	0	Fail
117944	3/28/2015	MDA	High	1	Control	C	-	-	-	-	C	-	-	-	-	-	-	T	-	-	-	-	-	A	A	-	-	-	-	19	0	Fail
117945	4/2/2015	MDA	High	1	Control	T	-	C	-	C	C	-	G	A	-	T	A	T	A	A	-	T	-	A	A	-	-	T	G	8	0	Fail
117946	4/7/2015	MDA	High	1	Control	C	A	C	C	-	C	-	G	A	C	T	A	C	C	C	C	T	T	A	A	C	T	-	G	3	0	Pass	Mono
117947	12/13/2014	MDA	High	1	MDA	N	A	N	-	C	N	N	G	A	T	T	N	N	A	C	N	N	-	A	G	A	N	N	G	2	10	Pass	Poly
117948	12/17/2014	MDA	High	1	MDA	C	A	T	T	C	C	A	-	A	C	T	A	C	A	A	C	T	-	A	G	C	T	T	G	2	0	Pass	Mono
117949	12/10/2014	MDA	High	1	MDA	T	A	T	T	C	N	A	-	N	T	C	A	-	N	N	N	N	-	-	N	N	T	T	G	4	8	Pass	Poly
117950	12/16/2014	MDA	High	1	MDA	-	-	-	-	-	-	-	-	-	-	-	-	-	-	-	-	-	-	A	-	-	-	-	-	23	0	Fail
117951	1/25/2015	MDA	High	1	MDA	T	A	C	C	C	N	G	-	N	N	C	G	N	A	A	C	C	-	A	G	C	T	T	G	2	4	Pass	Poly
117952	1/25/2015	MDA	High	1	MDA	T	-	C	-	-	-	-	-	-	-	N	N	C	-	N	-	C	-	A	N	-	-	T	G	13	4	Fail
117953	1/21/2015	MDA	High	1	MDA	C	-	C	-	-	G	N	-	A	T	N	G	C	A	N	-	-	-	A	N	-	-	N	G	9	5	Fail
117954	1/25/2015	MDA	High	1	MDA	C	A	C	T	-	C	G	-	A	C	C	A	T	A	A	C	C	-	A	G	A	C	T	G	3	0	Pass	Mono
117955	1/25/2015	MDA	High	1	MDA	N	A	T	T	C	C	A	-	N	N	T	G	T	C	A	-	-	-	A	G	C	N	T	G	4	4	Pass	Poly
117956	1/25/2015	MDA	High	1	MDA	T	A	C	T	G	G	G	-	A	T	C	G	T	A	A	C	C	-	A	A	-	C	T	G	3	0	Pass	Mono
117957	4/14/2015	MDA	High	1	MDA	T	-	-	T	-	-	G	G	A	C	N	-	-	A	C	-	-	-	A	A	-	-	T	G	11	1	Fail
117958	4/14/2015	MDA	High	1	MDA	T	A	T	T	-	C	-	G	A	C	C	A	T	A	C	C	T	A	-	A	A	T	T	G	3	0	Pass	Mono
117959	4/14/2015	MDA	High	1	MDA	T	A	C	T	C	G	G	G	T	T	T	G	C	A	A	C	T	T	A	A	A	C	T	G	0	0	Pass	Mono
117960	4/14/2015	MDA	High	1	MDA	-	A	-	-	-	C	-	G	-	-	T	-	C	A	-	-	T	-	A	G	-	-	-	-	15	0	Fail
117961	4/14/2015	MDA	High	1	MDA	T	A	N	C	N	N	N	G	A	T	N	N	T	N	A	C	C	A	C	A	C	C	T	G	0	7	Pass	Poly
117962	4/14/2015	MDA	High	1	MDA	-	-	-	-	-	-	-	-	-	-	T	-	-	-	-	-	-	-	A	G	-	-	-	-	21	0	Fail
117963	4/14/2015	MDA	High	1	MDA	N	A	C	N	G	N	G	-	A	T	N	G	T	A	N	C	N	-	A	N	-	N	T	G	3	8	Pass	Poly
117964	4/14/2015	MDA	High	1	MDA	T	A	C	T	C	G	A	-	A	T	T	G	C	A	A	A	T	A	A	A	A	C	-	G	2	0	Pass	Mono
117965	5/27/2015	MDA	High	1	MDA	T	A	T	T	C	C	G	-	A	C	C	A	T	A	C	C	T	A	C	A	A	T	T	G	1	0	Pass	Mono
117966	5/28/2015	MDA	High	1	MDA	T	A	N	T	-	C	N	-	A	C	C	A	T	A	C	C	T	-	A	A	A	N	T	G	3	3	Pass	Poly
117967	5/27/2015	MDA	High	1	MDA	-	A	-	-	-	C	-	-	T	-	T	G	-	A	A	C	T	-	A	A	-	-	T	G	11	0	Fail
117968	5/27/2015	MDA	High	1	MDA	T	A	-	T	-	G	-	-	A	-	N	-	T	-	-	-	-	-	A	-	-	-	-	-	16	1	Fail
117969	5/27/2015	MDA	High	1	MDA	C	-	T	-	-	-	-	-	-	-	C	A	-	-	-	-	-	-	A	-	-	-	-	-	19	0	Fail
117970	5/27/2015	MDA	High	1	MDA	C	A	T	T	-	C	A	G	A	N	T	A	T	N	C	N	C	-	A	N	C	N	T	G	2	5	Pass	Poly
117971	5/28/2015	MDA	High	1	MDA	T	-	T	-	-	G	G	G	N	C	N	G	C	A	N	C	-	-	A	G	-	-	T	G	7	3	Fail
117972	5/28/2015	MDA	High	1	MDA	C	A	N	-	-	G	G	G	A	-	C	A	C	A	A	C	C	-	A	G	-	N	G	G	5	2	Fail
117973	5/27/2015	MDA	High	1	MDA	T	A	N	-	-	-	A	G	T	N	-	G	N	N	N	-	T	-	A	G	-	C	-	G	8	5	Fail
117974	12/5/2014	MDA	High	1	fMDA	N	A	C	C	C	N	A	-	-	T	-	G	T	C	C	-	-	-	A	A	-	C	T	G	7	2	Fail
117975	12/5/2014	MDA	High	1	fMDA	C	A	C	T	C	C	-	G	T	T	C	A	T	A	C	C	C	A	A	A	C	T	T	G	1	0	Pass	Mono
117976	12/3/2014	MDA	High	1	fMDA	N	A	C	T	C	N	A	G	N	N	N	N	-	N	N	C	N	-	A	G	A	T	T	G	2	9	Pass	Poly
117977	12/4/2014	MDA	High	1	fMDA	N	A	N	T	C	N	-	G	N	-	N	N	N	N	N	-	-	-	A	m	-	N	T	G	6	10	Fail
117978	12/5/2014	MDA	High	1	fMDA	-	-	-	-	-	-	-	-	-	-	-	-	-	-	-	-	-	-	A	-	-	-	-	-	23	0	Fail
117979	12/3/2014	MDA	High	1	fMDA	T	A	C	T	C	C	A	G	A	T	T	G	C	C	A	C	T	A	A	G	A	T	T	G	0	0	Pass	Mono
117980	12/8/2014	MDA	High	1	fMDA	T	-	-	-	-	C	-	G	-	-	-	-	-	-	A	-	-	-	A	A	-	-	T	G	16	0	Fail
117981	no date	MDA	High	1	fMDA	-	G	-	-	-	-	-	G	-	-	T	-	-	-	-	-	-	-	A	-	-	-	T	-	19	0	Fail
117982	12/4/2014	MDA	High	1	fMDA	T	-	C	-	-	C	N	G	A	C	N	G	N	A	N	N	T	-	A	N	A	T	T	G	4	6	Pass	Poly
117983	12/5/2014	MDA	High	1	fMDA	N	A	C	N	C	N	N	G	A	N	N	G	-	N	N	N	N	N	A	N	N	N	T	G	1	14	Pass	Poly
117984	12/5/2014	MDA	High	1	fMDA	T	A	T	T	C	C	A	N	A	C	C	G	C	C	A	C	C	N	A	N	C	C	T	G	0	3	Pass	Poly
117985	2/12/2015	MDA	High	1	fMDA	T	A	C	T	C	C	A	G	A	T	T	A	T	A	C	A	C	-	A	A	A	T	G	G	1	0	Pass	Mono
117986	3/5/2015	MDA	High	1	fMDA	T	-	-	-	-	G	-	G	T	-	T	A	C	-	A	-	-	-	A	G	-	-	T	G+-	12	0	Fail
117987	3/4/2015	MDA	High	1	fMDA	-	-	-	-	-	C	-	-	-	-	T	-	-	-	-	-	-	-	A	-	-	T	-	-	20	0	Fail
117988	3/5/2015	MDA	High	1	fMDA	C	A	C	C	C	G	A	G	T	T	C	G	T	C	A	A	C	A	A	G	A	T	T	G	0	0	Pass	Mono
117989	5/14/2015	MDA	High	1	fMDA	N	A	N	N	-	N	A	G	N	-	C	N	-	-	N	-	-	-	A	-	-	-	T	G	10	7	Fail
117990	5/11/2015	MDA	High	1	fMDA	T	A	T	T	G	N	G	G	A	N	C	G	N	C	A	C	C	A	A	N	-	C	T	G	1	4	Pass	Poly
117991	5/11/2015	MDA	High	1	fMDA	T	-	T	-	-	C	A	G	T	-	-	G	C	C	A	-	-	-	-	A	-	-	G	G	11	0	Fail
117992	5/11/2015	MDA	High	1	fMDA	-	-	-	-	-	-	-	-	-	-	T	-	-	-	N	C	C	-	A	-	-	-	-	-	19	1	Fail
117993	5/8/2015	MDA	High	1	fMDA	-	-	-	-	-	-	-	-	T	-	-	-	-	-	-	-	-	-	A	-	-	-	-	-	22	0	Fail
117994	5/11/2015	MDA	High	1	fMDA	N	A	C	T	C	C	N	N	N	-	C	G	C	A	C	-	-	-	A	-	-	-	N	G	7	5	Fail
117995	5/13/2015	MDA	High	1	fMDA	T	N	N	C	C	C	A	G	A	T	N	N	-	C	A	C	N	N	A	G	A	N	T	G	1	7	Pass	Poly
117996	5/8/2015	MDA	High	1	fMDA	C	A	C	T	C	G	-	G	A	T	T	G	C	A	A	C	C	N	N	G	N	N	T	G	1	4	Pass	Poly
117997	5/13/2015	MDA	High	1	fMDA	T	A	C	T	C	G	A	N	N	-	T	A	-	A	A	C	T	N	A	N	C	C	T	G	2	4	Pass	Poly
117998	1/13/2015	MDA	High	1	Control	T	A	C	T	-	-	G	-	T	-	T	-	T	-	A	-	-	-	C	-	-	-	T	-	13	0	Fail
117999	1/13/2015	MDA	High	1	Control	-	-	-	-	-	-	G	-	-	-	-	-	-	A	-	-	-	-	A	G	-	-	T	-	19	0	Fail
118000	1/14/2015	MDA	High	1	Control	C	A	C	C	C	G	A	G	T	T	N	A	C	A	A	C	C	T	N	G	C	T	T	G	0	2	Pass	Poly
118001	1/13/2015	MDA	High	1	Control	-	-	-	-	-	-	-	-	-	-	-	-	-	-	-	-	-	-	A	-	-	-	-	-	23	0	Fail
118002	1/14/2015	MDA	High	1	Control	C	-	C	T	C	C	G	G	A	-	N	G	C	-	C	-	-	-	A	G	-	-	T	G	8	1	Fail
118003	1/15/2015	MDA	High	1	Control	T	A	C	C	C	C	G	G	T	T	T	A	C	A	C	C	T	T	A	G	A	C	T	G	0	0	Pass	Mono
118004	1/13/2015	MDA	High	1	Control	C	A	T	N	C	G	A	G	N	-	N	G	C	N	A	-	N	-	A	G	-	T	T	G	4	5	Pass	Poly
118005	1/15/2015	MDA	High	1	Control	-	-	-	-	-	-	-	G	-	-	T	-	-	-	-	-	-	-	A	-	-	-	-	-	21	0	Fail
118006	1/15/2015	MDA	High	1	Control	-	-	-	-	-	-	-	-	-	-	T	-	-	-	C	-	-	-	A	-	-	-	T	-	20	0	Fail
118007	1/8/2015	MDA	High	1	Control	T	A	C	T	C	C	A	G	N	T	T	A	C	A	C	-	C	-	A	A	C	C	T	G	2	1	Pass	Mono
118008	5/22/2015	MDA	High	1	Control	N	A	C	N	N	N	G	G	N	N	N	N	-	A	N	C	C	T	A	G	C	C	T	G	1	9	Pass	Poly
118009	12/17/2014	MDA	Low	1	fMDA	T	A	C	T	C	C	A	G	N	C	T	G	T	C	A	A	C	A	A	N	C	C	T	G	0	2	Pass	Poly
118010	12/16/2014	MDA	Low	1	fMDA	-	A	C	T	-	G	G	G	-	-	N	-	C	C	-	-	C	-	A	-	-	-	T	G	11	1	Fail
118011	3/18/2015	MDA	Low	1	fMDA	-	-	C	-	-	-	-	-	-	-	-	-	-	-	-	-	-	-	A	-	-	-	-	-	22	0	Fail
118012	3/14/2015	MDA	Low	1	fMDA	-	-	-	-	-	-	-	-	T	-	-	-	-	A	-	-	-	-	A	-	-	-	-	-	21	0	Fail
118013	3/17/2015	MDA	Low	1	fMDA	C	-	-	-	-	-	-	-	-	-	-	-	-	C	-	-	C	-	A	-	-	-	-	-	20	0	Fail
118014	3/19/2015	MDA	Low	1	fMDA	N	-	N	-	-	C	-	G	A	-	-	-	-	-	C	-	C	-	A	G	-	-	G	G	13	2	Fail
118015	3/17/2015	MDA	Low	1	fMDA	-	-	-	-	-	-	-	-	-	-	T	-	-	-	-	-	-	-	A	-	-	-	-	-	22	0	Fail
118016	3/17/2015	MDA	Low	1	fMDA	-	-	-	T	-	-	A	-	-	-	T	-	-	-	C	-	-	-	A	-	-	-	-	-	19	0	Fail
118017	3/19/2015	MDA	Low	1	fMDA	N	A	N	T	C	G	A	G	A	T	N	A	-	N	C	C	N	N	A	G	N	T	T	G	1	7	Pass	Poly
118018	ND	MDA	Low	1	fMDA	C	-	T	T	-	G	-	G	A	-	T	A	-	N	C	-	C	-	A	G	-	-	T	G	9	1	Fail
118019	4/19/2015	MDA	Low	1	fMDA	T	-	-	-	-	-	-	N	-	-	T	-	T	-	-	-	-	-	A	G	-	-	-	-	18	1	Fail
118020	ND	MDA	Low	1	MDA	T	A	C	T	C	C	G	G	A	N	T	G	T	C	C	-	C	T	A	G	-	T	T	G	2	1	Pass	Mono
118021	5/23/2015	MDA	High	1	Control	N	A	C	T	C	G	A	G	N	N	T	N	T	C	C	-	C	A	A	N	-	N	T	G	2	6	Pass	Poly
118022	1/19/2015	MDA	Low	1	fMDA	T	-	C	T	C	G	-	-	A	-	-	G	-	C	-	-	-	-	A	G	-	-	-	G	13	0	Fail
118023	1/26/2015	MDA	Low	1	Control	T	-	-	-	-	-	-	G	-	-	-	-	-	C	-	-	-	-	A	-	-	-	-	-	20	0	Fail
118024	5/15/2015	MDA	Low	1	fMDA	T	A	T	-	C	G	A	G	-	T	C	A	C	C	A	-	-	-	A	G	-	-	T	G	7	0	Fail
118025	12/15/2014	MDA	High	1	MDA	-	-	-	T	-	-	-	-	N	-	T	-	-	-	C	-	-	-	A	-	-	-	-	-	19	1	Fail
118026	12/12/2014	MDA	High	1	MDA	T	-	C	-	-	-	A	G	A	-	-	-	C	A	-	-	C	-	A	G	-	-	T	G	12	0	Fail
118027	12/11/2014	MDA	High	1	MDA	-	-	-	-	-	-	-	-	-	-	-	-	-	-	-	-	-	-	A	G	-	-	-	G	21	0	Fail
118028	12/15/2014	MDA	High	1	MDA	-	-	-	-	-	-	-	-	-	-	-	N	-	-	-	-	-	-	A	-	-	-	-	-	22	1	Fail
118029	2/11/2015	MDA	High	1	MDA	-	-	-	-	-	-	-	G	-	-	-	-	C	-	A	-	-	-	A	-	-	-	-	-	20	0	Fail
118030	12/8/2014	MDA	Low	1	fMDA	T	A	T	T	C	C	A	G	A	-	C	A	T	-	C	A	C	A	A	G	A	T	G	G	2	0	Pass	Mono
118031	12/5/2014	MDA	Low	1	fMDA	C	A	C	T	C	C	A	G	A	T	C	G	C	A	C	C	T	T	A	G	A	T	T	G	0	0	Pass	Mono
118032	1/26/2015	MDA	Low	1	fMDA	T	A	T	T	-	-	A	A	A	-	C	-	C	A	C	-	-	-	C	-	-	-	T	G	10	0	Fail
118033	1/15/2015	MDA	High	1	Control	T	A	C	-	-	G	A	G	N	N	C	N	N	A	N	C	C	-	-	N	-	T	-	G	6	6	Fail
118034	1/8/2015	MDA	High	1	Control	T	A	C	T	N	N	N	G	N	T	N	G	C	N	A	N	N	-	N	G	A	T	-	G	2	9	Pass	Poly
118035	5/22/2015	MDA	High	1	Control	N	A	C	-	C	N	N	G	N	C	C	N	T	A	A	C	N	-	A	N	-	C	-	G	4	7	Pass	Poly
118036	12/10/2014	MDA	Low	1	fMDA	-	N	C	-	C	C	G	G	N	C	C	G	C	A	C	A	-	-	A	G	-	T	-	-	7	2	Fail
118037	12/17/2014	MDA	Low	1	fMDA	N	A	C	C	C	N	N	N	N	T	N	N	N	N	N	A	N	-	N	N	-	N	-	G	3	14	Pass	Poly
118038	12/16/2014	MDA	Low	1	fMDA	T	A	C	-	C	-	A	G	A	-	C	G	T	-	A	-	-	T	-	G	-	T	-	G	9	0	Fail
118039	3/19/2015	MDA	Low	1	fMDA	T	A	C	T	C	C	G	G	N	T	C	A	T	-	N	C	C	N	-	N	A	T	-	G	3	4	Pass	Poly
118040	3/14/2015	MDA	Low	1	fMDA	N	A	N	N	C	N	N	N	N	N	T	N	N	N	A	N	N	N	-	N	N	N	-	G	2	17	Pass	Poly
118041	12/5/2014	MDA	High	1	fMDA	T	A	N	T	N	N	A	-	N	T	C	N	T	N	N	N	N	-	A	N	A	N	T	G	2	11	Pass	Poly
118042	12/9/2014	MDA	High	1	fMDA	T	A	C	T	N	C	A	-	A	N	-	G	C	A	A	C	C	-	A	G	A	N	-	G	4	3	Pass	Poly
118043	12/12/2014	MDA	High	1	fMDA	T	A	C	T	C	C	A	-	T	T	C	A	T	N	N	A	N	-	A	G	A	N	T	G	2	4	Pass	Poly
118044	12/4/2014	MDA	High	1	fMDA	T	A	N	T	-	N	N	-	A	T	T	-	-	N	A	N	T	-	A	N	A	N	T	G	5	7	Fail
118045	12/8/2014	MDA	High	1	fMDA	N	A	N	T	C	N	N	-	N	N	N	N	N	N	N	C	N	-	A	N	N	N	N	G	2	16	Pass	Poly
118046	12/12/2014	MDA	High	1	fMDA	-	A	-	N	C	N	-	-	A	-	T	-	C	-	-	-	C	-	A	G	N	C	T	G	10	3	Fail
118047	1/14/2015	MDA	High	1	fMDA	N	A	N	T	C	N	A	-	N	N	C	N	N	N	C	N	N	-	A	G	N	N	T	G	2	12	Pass	Poly
118048	1/17/2015	MDA	High	1	fMDA	C	-	-	-	-	-	-	-	T	-	-	-	T	-		-	-	-	A	-	-	-	T	-	18	0	Fail
118049	1/14/2015	MDA	High	1	fMDA	T	A	N	T	C	N	A	G	N	N	T	N	C	N	A	C	C	T	A	G	N	N	T	G	0	8	Pass	Poly
118050	1/17/2015	MDA	High	1	fMDA	T	-	-	-	-	-	A	-	-	T	N	-	-	-	-	-	T	-	A	A	-	C	-	G	15	1	Fail
118051	3/23/2015	MDA	High	1	fMDA	-	-	-	-	-	-	-	G	-	-	T	-	-	-	-	-	-	-	A	-	-	-	-	-	21	0	Fail
118052	3/24/2015	MDA	High	1	fMDA	T	-	C	-	-	G	G	G	A	-	T	-	C	A	A	-	C	-	A	G	-	T	T	G	8	0	Fail
118053	3/23/2015	MDA	High	1	fMDA	-	-	-	-	-	-	-	-	-	-	T	-	-	-	-	-	-	-	A	-	-	-	-	-	22	0	Fail
118054	4/15/2015	MDA	High	1	fMDA	-	-	-	-	-	C	-	-	T	-	T	-	-	-	-	-	-	-	A	-	-	-	-	G	19	0	Fail
118055	4/13/2015	MDA	High	1	fMDA	T	A	C	T	C	G	A	-	T	-	C	A	T	A	C	A	C	T	A	G	C	C	T	G	2	0	Pass	Mono
118056	4/16/2015	MDA	High	1	fMDA	-	-	-	-	-	G	-	-	-	-	T	G	T	A	C	-	C	-	A	G	-	-	T	G	13	0	Fail
118057	4/15/2015	MDA	High	1	fMDA	T	A	C	T	C	G	A	-	T	C	T	A	C	A	A	C	C	T	C	G	A	C	T	G	1	0	Pass	Mono
118058	4/16/2015	MDA	High	1	fMDA	C	-	C	-	-	G	A	-	T	C	T	N	T	A	-	-	-	-	A	G	-	-	T	G	10	1	Fail
118059	4/15/2015	MDA	High	1	fMDA	N	A	C	T	C	N	G	-	A	C	T	G	T	A	A	N	C	A	C	G	C	C	T	G	1	3	Pass	Poly
118060	4/15/2015	MDA	High	1	fMDA	T	A	T	T	-	C	A	-	T	T	C	A	T	A	C	-	T	-	A	G	-	-	T	G	6	0	Fail
118061	4/15/2015	MDA	High	1	fMDA	-	A	-	-	-	C	A	A	T	T	C	-	T	A	-	C	T	-	A	G	-	-	T	G	9	0	Fail
118062	12/10/2014	MDA	High	1	fMDA	T	A	C	T	-	G	A	G	A	-	N	-	C	A	C	-	-	-	A	-	-	-	T	G	9	1	Fail
118063	12/5/2014	MDA	High	1	fMDA	N	A	T	T	C	C	G	G	T	C	C	N	N	A	N	N	C	T	A	G	-	C	N	G	1	6	Pass	Poly
118064	12/5/2014	MDA	High	1	fMDA	T	A	T	T	C	C	G	G	A	C	C	A	T	A	C	C	T	N	A	N	N	T	T	G	0	3	Pass	Poly
118065	12/9/2014	MDA	High	1	fMDA	C	A	C	T	C	C	G	G	T	-	C	A	C	C	A	-	T	-	A	G	C	T	T	G	3	0	Pass	Mono
118066	1/23/2015	MDA	High	1	fMDA	C	-	C	-	C	C	G	G	T	C	-	A	C	C	N	-	T	-	-	G	-	T	T	G	7	1	Fail
118067	2/8/2015	MDA	High	1	fMDA	T	-	C	-	-	N	G	G	N	-	T	N	C	N	N	-	T	-	A	G	-	-	G	G	8	5	Fail
118068	2/8/2015	MDA	High	1	fMDA	T	-	-	-	-	G	-	G	-	-	-	G	C	-	N	-	T	-	A	G	-	-	N	G	13	2	Fail
118069	2/8/2015	MDA	High	1	fMDA	-	-	-	-	-	-	A	G	-	-	-	-	-	A	C	-	-	-	A	G	-	-	N	-	17	1	Fail
118070	4/10/2015	MDA	High	1	fMDA	T	-	C	-	-	C	-	-	-	-	-	-	-	A	-	-	-	-	A	A	-	-	T	G	16	0	Fail
118071	12/11/2014	MDA	High	1	fMDA	T	G	N	C	-	C	A	G	A	C	T	G	T	A	C	C	N	A	A	A	C	C	T	G	1	2	Pass	Poly
118072	1/22/2015	MDA	High	1	fMDA	-	-	-	-	-	-	-	-	-	-	-	-	-	-	-	-	-	-	A	-	-	-	-	G	22	0	Fail
118073	2/13/2015	MDA	High	1	fMDA	-	G	-	-	-	-	-	-	-	-	-	-	-	-	-	-	-	-	A	-	-	-	-	G	21	0	Fail
118074	2/13/2015	MDA	High	1	fMDA	C	-	-	-	-	C	A	A	-	-	T	G	C	A	A	-	-	-	A	A	-	-	T	G	11	0	Fail
118075	12/8/2014	MDA	High	1	MDA	C	-	-	-	-	-	-	-	-	-	-	-	T	-	-	-	-	-	A	-	-	-	-	G	20	0	Fail
118076	12/8/2014	MDA	High	1	MDA	N	A	N	N	N	N	N	G	A	N	C	N	-	A	N	N	C	-	-	N	N	T	T	G	3	12	Pass	Poly
118077	12/15/2014	MDA	High	1	MDA	-	A	-	-	-	N	-	-	-	-	T	-	-	-	-	-	-	-	A	-	-	-	-	-	20	1	Fail
118078	12/5/2014	MDA	High	1	MDA	-	-	-	-	-	-	-	G	-	-	T	-	C	-	-	-	-	-	A	-	-	-	T	-	19	0	Fail
118079	12/15/2014	MDA	High	1	MDA	-	-	-	-	-	-	-	-	-	-	-	-	-	A	-	-	C	-	A	-	-	-	-	G	20	0	Fail
118080	3/18/2015	MDA	High	1	MDA	-	-	-	-	-	-	-	-	-	-	T	-	-	-	-	-	-	-	A	-	-	-	-	-	22	0	Fail
118081	12/11/2014	MDA	Low	1	MDA	C	A	C	T	C	N	-	G	A	N	N	G	T	A	A	C	C	-	A	G	-	-	-	G	5	3	Fail
118082	12/16/2014	MDA	Low	1	MDA	T	-	C	-	-	C	-	G	A	-	N	-	C	A	A	-	C	A	A	G	-	C	G	G	8	1	Fail
118083	12/16/2014	MDA	Low	1	Control	N	N	C	-	C	N	-	G	N	N	N	N	-	C	N	C	N	N	A	N	-	T	N	G	4	12	Pass	Poly
118084	12/17/2014	MDA	Low	1	Control	N	A	C	T	C	N	-	G	A	-	N	N	C	N	N	N	T	-	A	N	A	T	T	G	3	8	Pass	Poly
118085	3/10/2015	MDA	Low	1	Control	C	A	C	C	C	N	A	G	A	-	T	N	N	A	C	-	N	N	A	N	-	T	T	G	3	6	Pass	Poly
118086	12/17/2014	MDA	High	1	fMDA	N	A	C	T	-	N	N	-	A	N	N	G	C	A	C	C	N	-	A	G	-	N	N	G	4	8	Pass	Poly
118087	4/15/2015	MDA	High	1	fMDA	T	A	-	T	C	G	G	G	A	T	C	G	C	A	C	C	C	A	C	G	C	C	G	G	1	0	Pass	Mono
118088	4/13/2015	MDA	Low	1	fMDA	C	A	C	-	C	G	N	G	N	-	C	G	C	N	A	N	N	T	C	G	-	N	T	G	3	6	Pass	Poly
118089	5/18/2015	MDA	Low	1	fMDA	C	A	-	-	-	-	-	-	-	-	-	-	C	-	-	-	-	-	A	-	-	-	-	-	20	0	Fail
118090	5/14/2015	MDA	Low	1	fMDA	C	-	-	-	-	-	-	-	-	-	-	G	-	-	-	-	-	-	A	-	-	-	-	-	21	0	Fail
118091	12/10/2014	MDA	High	1	fMDA	N	A	N	N	C	N	N	N	N	N	N	N	-	N	N	C	N	-	A	N	C	N	N	G	2	16	Pass	Poly
118092	12/11/2014	MDA	High	1	fMDA	N	A	C	T	-	-	A	G	T	-	T	-	T	-	A	-	-	-	A	-	-	-	G	-	12	1	Fail
118093	12/19/2014	MDA	High	1	fMDA	T	A	C	T	G	C	-	G	-	T	-	G	C	C	-	-	C	-	A	A	-	-	T	G	8	0	Fail
118094	12/11/2014	MDA	High	1	fMDA	T	-	-	-	-	G	-	G	-	-	-	-	-	A	C	-	-	-	A	G	-	N	T	G	14	1	Fail
118095	12/19/2014	MDA	High	1	fMDA	T	A	C	N	C	C	G	G	A	-	C	N	C	A	A	-	N	-	A	N	-	-	T	G	5	4	Fail
118096	12/19/2014	MDA	High	1	fMDA	C	-	-	-	-	C	G	G	-	-	-	-	-	-	-	-	-	-	A	-	-	-	-	-	19	0	Fail
118097	12/10/2014	MDA	High	1	fMDA	T	-	T	T	C	C	A	-	A	-	-	-	-	-	A	-	-	-	A	G	-	-	T	-	13	0	Fail
118098	12/9/2014	MDA	High	1	fMDA	C	A	T	T	C	G	A	G	A	T	C	G	C	C	A	C	C	A	-	G	C	T	T	G	1	0	Pass	Mono
118099	12/16/2014	MDA	High	1	fMDA	N	A	C	T	C	C	N	G	N	C	T	G	N	A	N	C	N	-	A	G	-	N	T	G	2	7	Pass	Poly
118100	2/26/2015	MDA	High	1	fMDA	T	A	C	C	C	G	A	G	A	-	T	G	C	A	C	-	T	-	A	G	-	T	T	G	4	0	Pass	Mono
118101	2/23/2015	MDA	High	1	fMDA	N	-	C	-	-	C	G	G	A	-	T	-	C	N	C	-	-	-	A	-	-	-	T	G	11	2	Fail
118102	3/26/2015	MDA	High	1	fMDA	C	A	C	T	C	C	A	G	A	T	C	A	T	A	C	N	C	A	N	G	C	N	T	G	0	3	Pass	Poly
118103	4/22/2015	MDA	High	1	fMDA	T	A	C	T	C	N	A	G	A	C	T	N	N	N	A	C	C	-	A	N	C	C	N	G	1	6	Pass	Poly
118104	1/27/2015	MDA	Low	1	Control	T	-	-	-	-	C	-	-	-	-	T	-	C	C	-	-	-	-	A	G	-	-	T	-	16	0	Fail
118105	4/1/2015	MDA	Low	1	Control	T	A	N	-	-	-	-	G	A	-	T	G	-	A	-	-	C	-	A	-	-	-	T	T	12	1	Fail
118106	3/29/2015	MDA	Low	1	Control	-	-	-	-	-	-	-	-	-	-	T	-	-	-	-	-	-	-	A	-	-	-	T	-	21	0	Fail
118107	5/25/2015	MDA	Low	1	Control	-	-	-	-	-	-	-	-	-	-	-	-	-	-	-	-	-	-	A	-	-	-	-	-	23	0	Fail
118108	2/8/2015	MDA	High	1	fMDA	T	A	C	T	C	C	A	G	A	C	T	A	C	A	A	C	C	-	-	G	C	C	-	G	3	0	Pass	Mono
118109	2/8/2015	MDA	High	1	fMDA	N	A	N	-	C	N	N	G	N	N	N	G	N	N	C	N	N	-	N	N	N	N	-	G	3	15	Pass	Poly
118110	4/10/2015	MDA	High	1	fMDA	N	A	T	-	C	G	G	G	T	T	C	A	C	A	C	C	C	-	C	G	-	T	-	G	4	1	Pass	Mono
118111	12/11/2014	MDA	High	1	fMDA	C	A	C	-	-	C	-	-	-	C	N	-	-	-	N	-	-	-	-	-	-	-	-	-	17	2	Fail
118112	2/13/2015	MDA	High	1	fMDA	T	A	-	T	C	C	A	G	A	T	T	A	C	A	C	N	N	N	-	N	N	C	-	G	3	5	Pass	Poly
118113	2/13/2015	MDA	High	1	fMDA	C	A	N	T	C	C	G	N	A	N	C	G	N	A	C	A	C	-	-	N	C	C	-	G	3	5	Pass	Poly
118115	12/8/2014	MDA	High	1	MDA	T	A	C	T	C	G	G	G	T	C	C	G	T	A	N	C	C	T	-	G	A	T	-	G	2	1	Pass	Mono
118120	12/11/2014	MDA	Low	1	MDA	N	A	N	C	C	N	N	G	A	N	N	G	C	C	A	C	N	N	-	G	N	N	-	G	2	10	Pass	Poly
118122	1/22/2015	MDA	High	1	fMDA	-	A	T	-	-	G	N	G	N	C	N	A	T	-	A	A	N	-	N	N	-	N	-	G	7	7	Fail
118124	3/17/2015	MDA	Low	1	MDA	T	A	N	-	-	-	-	-	A	-	N	-	N	-	N	-	-	-	-	-	-	-	-	-	17	4	Fail
118125	12/16/2014	MDA	Low	1	Control	-	-	-	-	-	-	A	-	A	-	N	-	-	A	-	-	-	-	C	-	-	-	-	-	19	1	Fail
118126	12/17/2014	MDA	Low	1	Control	T	A	N	C	C	G	G	G	A	T	C	G	C	C	A	-	C	-	C	G	-	C	-	G	4	1	Pass	Mono
118127	2/2/2015	MDA	Low	1	Control	-	A	C	-	C	N	A	G	T	N	N	G	-	A	C	C	C	-	-	A	-	-	-	-	9	3	Fail
118128	1/16/2015	MDA	Low	1	Control	-	-	-	-	-	-	-	-	A	-	C	-	-	A	-	-	-	-	A	N	-	-	-	-	19	1	Fail
118129	12/16/2014	MDA	Low	1	MDA	-	-	-	-	-	-	-	-	-	-	N	-	-	-	-	-	-	-	N	-	-	-	-	G	21	2	Fail
118130	2/5/2015	MDA	Low	1	Control	T	A	T	T	C	-	A	G	A	T	C	G	C	A	C	C	T	A	-	G	A	C	-	G	3	0	Pass	Mono
118131	2/2/2015	MDA	Low	1	Control	N	A	N	-	N	N	G	G	A	T	T	G	C	N	N	C	C	-	-	N	N	C	-	G	4	8	Pass	Poly
118132	2/5/2015	MDA	Low	1	Control	-	-	-	-	-	-	A	-	-	-	C	-	-	-	-	-	-	-	-	A	-	-	-	-	21	0	Fail
118133	2/5/2015	MDA	Low	1	Control	C	A	N	T	C	C	N	G	N	T	C	N	N	A	N	N	N	A	-	N	N	C	-	G	2	10	Pass	Poly
118134	1/16/2015	MDA	Low	1	fMDA	N	A	C	T	C	N	N	G	N	T	C	N	N	N	N	A	N	-	-	N	C	C	-	G	3	10	Pass	Poly
118135	2/6/2015	MDA	Low	1	fMDA	C	N	T	T	N	N	A	N	N	T	C	A	T	N	N	C	-	-	-	A	-	N	-	G	5	8	Fail
118136	2/6/2015	MDA	Low	1	fMDA	T	A	C	-	-	-	N	G	N	-	N	N	C	-	N	-	-	N	-	G	N	N	-	G	9	8	Fail
118137	3/10/2015	MDA	Low	1	Control	-	A	-	-	-	N	-	-	-	-	C	A	T	C	-	-	-	-	C	-	-	-	G	G	15	1	Fail
118138	2/25/2015	MDA	High	1	fMDA	T	A	N	N	N	N	N	G	A	T	T	A	C	A	N	N	T	-	A	N	N	N	-	G	2	10	Pass	Poly
118139	4/15/2015	MDA	High	1	fMDA	C	A	T	T	C	C	G	G	A	T	C	G	C	A	A	A	T	A	-	G	A	C	-	G	2	0	Pass	Mono
118140	12/17/2014	MDA	Low	1	fMDA	T	A	C	T	C	G	A	G	T	C	C	G	C	A	N	C	C	A	-	A	C	T	-	G	2	1	Pass	Mono
118141	12/17/2014	MDA	Low	1	fMDA	C	A	T	N	-	N	A	G	A	T	N	G	-	N	C	C	N	-	C	G	-	C	-	G	5	5	Fail
118142	12/3/2014	MDA	High	1	fMDA	N	A	N	T	-	N	A	-	A	T	N	A	C	A	N	C	C	-	A	N	A	C	T	G	3	6	Pass	Poly
118143	12/3/2014	MDA	High	1	fMDA	C	A	N	T	C	N	G	-	N	T	C	A	T	A	C	C	N	-	N	G	A	T	T	G	2	5	Pass	Poly
118144	12/3/2014	MDA	High	1	fMDA	C	A	C	C	C	N	A	-	A	T	T	A	C	A	C	C	C	-	A	G	A	C	T	G	2	1	Pass	Mono
118145	12/3/2014	MDA	High	1	fMDA	N	A	C	N	C	C	A	-	A	-	T	A	-	A	A	N	N	-	N	N	A	N	T	G	4	7	Pass	Poly
118146	12/6/2014	MDA	High	1	fMDA	T	A	N	T	C	C	A	-	A	-	T	A	-	N	A	N	N	-	A	N	A	T	N	G	4	6	Pass	Poly
118147	12/18/2014	MDA	High	1	fMDA	T	A	C	T	C	C	A	-	T	T	T	A	T	A	A	C	T	-	C	A	A	C	T	G	2	0	Pass	Mono
118148	12/11/2014	MDA	High	1	fMDA	T	A	C	-	C	C	A	-	T	-	-	A	T	A	A	-	T	-	A	A	-	C	T	G	7	0	Fail
118149	12/11/2014	MDA	High	1	fMDA	T	A	C	T	G	C	G	-	T	C	C	G	T	A	C	C	C	-	A	G	C	T	T	G	2	0	Pass	Mono
118150	12/3/2014	MDA	High	1	fMDA	C	A	C	T	C	C	G	-	A	T	C	A	T	A	A	A	C	-	N	G	A	C	T	G	2	1	Pass	Mono
118151	12/4/2014	MDA	High	1	fMDA	-	-	-	-	-	-	-	-	-	-	-	-	-	-	-	-	-	-	A	-	-	-	-	-	23	0	Fail
118152	12/18/2014	MDA	High	1	fMDA	-	-	-	-	-	C	A	-	-	-	-	-	-	-	-	-	-	-	A	-	-	-	T	-	20	0	Fail
118153	12/4/2014	MDA	High	1	fMDA	-	-	-	-	-	-	-	G	-	-	T	-	-	-	C	-	-	-	A	-	-	-	-	-	20	0	Fail
118154	12/8/2014	MDA	High	1	fMDA	T	A	C	T	C	C	A	G	T	C	T	A	T	A	C	C	C	-	N	A	A	T	T	G	1	1	Pass	Mono
118155	2/13/2015	MDA	High	1	fMDA	C	A	C	T	C	C	-	G	A	T	C	A	T	A	A	C	T	-	A	A	C	C	G	G	2	0	Pass	Mono
118156	2/19/2015	MDA	High	1	fMDA	N	A	C	T	N	N	A	-	N	T	N	N	C	A	N	N	C	-	A	N	A	N	T	G	2	10	Pass	Poly
118157	2/12/2015	MDA	High	1	fMDA	C	-	-	-	-	C	G	-	A	-	-	-	-	A	-	-	-	-	A	G	-	-	-	G	16	0	Fail
118158	4/22/2015	MDA	High	1	fMDA	C	A	C	T	C	C	-	G	A	T	C	G	C	C	C	C	C	-	A	A	A	T	T	G	2	0	Pass	Mono
118159	5/25/2015	MDA	High	1	fMDA	N	A	C	T	C	C	A	G	A	-	C	G	C	C	C	-	N	-	A	A	-	-	-	G	6	2	Fail
118160	5/25/2015	MDA	High	1	fMDA	N	-	C	-	-	C	A	G	A	-	N	G	C	C	C	-	T	-	A	A	-	-	T	G	8	2	Fail
118161	5/25/2015	MDA	High	1	fMDA	C	A	C	C	C	G	-	G	A	T	T	G	C	A	A	C	C	-	-	N	C	N	T	G	3	2	Pass	Poly
118162	5/26/2015	MDA	High	1	fMDA	C	A	C	C	C	C	A	-	A	T	T	A	C	A	C	C	C	A	A	G	A	C	T	G	1	0	Pass	Mono
118163	5/26/2015	MDA	High	1	fMDA	T	A	C	T	C	C	A	-	A	-	T	A	T	A	A	A	T	T	C	A	A	T	T	G	2	0	Pass	Mono
118164	5/26/2015	MDA	High	1	fMDA	T	A	C	T	C	C	A	-	A	-	T	A	T	A	A	-	T	-	A	A	-	T	T	G	5	0	Fail
118165	12/15/2014	MDA	High	1	MDA	C	A	C	T	C	C	G	G	A	T	C	A	C	A	C	A	T	T	A	G	A	N	T	G	0	1	Pass	Mono
118166	12/18/2014	MDA	High	1	MDA	T	A	T	T	-	G	G	G	A	T	C	A	C	A	A	C	T	-	A	G	C	T	-	G	3	0	Pass	Mono
118167	12/22/2014	MDA	High	1	MDA	T	-	-	-	-	-	-	-	-	-	-	-	N	-	A	-	-	-	A	-	-	C	T	-	18	1	Fail
118168	12/15/2014	MDA	High	1	MDA	C	A	C	T	C	C	G	G	A	T	C	A	C	A	C	A	T	-	A	G	A	T	T	G	1	0	Pass	Mono
118169	12/22/2014	MDA	High	1	MDA	C	A	C	T	-	N	A	G	N	N	N	N	C	N	A	-	C	-	A	G	N	N	T	G	3	8	Pass	Poly
118170	1/28/2015	MDA	High	1	MDA	N	A	N	T	-	N	A	G	N	T	N	A	N	N	N	C	N	-	A	N	N	N	T	G	2	12	Pass	Poly
118171	3/27/2015	MDA	High	1	MDA	C	A	T	C	C	G	A	-	T	T	C	G	T	C	A	A	C	A	N	G	C	T	T	G	1	1	Pass	Mono
118172	12/8/2014	MDA	High	1	Control	-	A	-	-	-	-	-	-	-	-	-	N	-	-	C	-	T	-	A	-	-	T	-	-	18	1	Fail
118173	12/19/2014	MDA	High	1	Control	N	A	C	T	N	C	A	-	N	N	N	N	N	N	C	-	-	-	A	N	-	N	T	G	5	10	Fail
118174	12/20/2014	MDA	High	1	Control	T	A	N	T	C	N	N	-	N	T	N	N	N	C	C	N	N	N	A	N	-	N	T	G	2	12	Pass	Poly
118175	12/10/2014	MDA	Low	1	Control	-	-	-	-	C	-	-	-	A	C	-	-	-	-	-	-	-	-	A	G	-	-	-	-	19	0	Fail
118176	1/27/2015	MDA	Low	1	Control	-	-	-	-	-	C	-	-	T	-	-	-	-	-	-	-	-	-	A	-	-	-	-	G	20	0	Fail
118177	1/27/2015	MDA	Low	1	Control	T	-	-	-	-	C	-	-	-	-	-	-	-	C	A	-	T	-	N	G	-	-	T	-	16	1	Fail
118178	1/27/2015	MDA	Low	1	Control	N	-	C	C	C	C	G	G	T	-	-	N	C	A	C	-	T	-	A	G	-	-	T	G	7	2	Fail
118179	2/19/2015	MDA	Low	1	Control	N	A	N	C	C	N	N	G	N	T	N	N	C	N	N	C	N	-	A	G	-	N	T	G	2	11	Pass	Poly
118180	3/24/2015	MDA	Low	1	Control	C	A	C	T	C	G	A	G	A	-	N	G	C	N	A	-	C	-	A	G	-	-	T	G	5	2	Fail
118181	3/24/2015	MDA	Low	1	Control	-	-	-	-	-	C	-	-	-	-	-	-	-	-	-	-	C	-	A	-	-	-	G	-	20	0	Fail
118182	4/15/2015	MDA	Low	1	Control	C	-	-	-	-	-	-	-	-	-	-	-	-	-	-	-	C	-	A	-	-	-	G	-	20	0	Fail
118183	4/22/2015	MDA	Low	1	Control	-	-	-	-	-	-	-	-	-	-	-	-	-	-	-	-	-	-	A	-	-	-	-	-	23	0	Fail
118184	5/17/2015	MDA	Low	1	Control	-	-	-	-	-	G	-	-	-	-	-	-	-	-	-	-	-	-	A	G	-	-	T	G	19	0	Fail
118185	5/25/2015	MDA	Low	1	Control	-	-	-	T	-	-	-	-	-	-	-	-	-	-	-	-	-	-	A	-	-	-	T	-	21	0	Fail
118186	12/13/2014	MDA	High	1	fMDA	T	A	C	N	C	C	G	G	A	T	N	A	C	A	C	C	N	T	A	G	C	N	T	G	0	4	Pass	Poly
118187	12/16/2014	MDA	High	1	fMDA	N	A	N	T	C	N	N	G	A	-	N	G	N	A	C	N	N	T	A	G	-	N	T	G	2	9	Pass	Poly
118188	12/9/2014	MDA	High	1	fMDA	T	A	C	T	C	C	A	G	A	T	T	G	T	C	C	C	C	T	A	G	C	T	T	G	0	0	Pass	Mono
118189	12/5/2014	MDA	High	1	fMDA	T	A	T	T	C	G	A	N	T	T	C	A	C	-	C	C	T	A	A	G	A	C	N	G	1	2	Pass	Poly
118190	3/9/2015	MDA	High	1	fMDA	T	A	T	T	C	G	A	G	T	T	N	G	C	C	A	A	C	A	A	G	-	C	T	G	1	1	Pass	Mono
118191	5/16/2015	MDA	High	1	fMDA	N	A	T	-	C	G	A	G	T	-	-	G	N	C	A	-	C	-	A	G	-	C	T	G	6	2	Fail
118192	5/16/2015	MDA	High	1	fMDA	C	A	T	T	-	C	A	G	A	C	C	A	C	C	A	C	C	A	N	G	C	C	T	G	1	1	Pass	Mono
118193	12/13/2014	MDA	High	1	MDA	C	A	C	T	C	G	A	G	T	C	C	G	C	A	A	A	C	T	C	G	A	T	T	G	0	0	Pass	Mono
118194	12/13/2014	MDA	High	1	MDA	C	A	C	T	C	N	A	G	A	T	C	G	C	-	N	C	C	-	N	N	C	T	T	G	2	4	Pass	Poly
118195	12/13/2014	MDA	High	1	MDA	N	A	N	T	-	C	A	G	N	T	T	A	-	A	N	C	N	N	A	G	C	C	T	G	2	6	Pass	Poly
118196	12/16/2014	MDA	High	1	MDA	-	-	-	-	-	-	-	-	-	-	T	-	-	-	-	-	-	-	A	-	-	-	T	-	21	0	Fail
118197	12/13/2014	MDA	High	1	MDA	-	-	-	-	-	C	-	G	A	-	T	A	-	-	-	C	-	-	A	-	-	-	-	G	16	0	Fail
118198	12/17/2014	MDA	High	1	MDA	N	A	N	C	N	C	A	G	A	T	N	G	C	A	N	N	C	A	A	G	-	-	T	G	2	6	Pass	Poly
118199	12/13/2014	MDA	High	1	MDA	T	-	T	-	-	G	-	G	-	C	T	-	C	A	-	-	-	-	A	G	-	-	T	G	12	0	Fail
118200	ND	MDA	High	1	MDA	-	-	-	-	-	-	-	-	-	-	T	-	-	A	-	-	-	-	A	-	-	-	-	-	21	0	Fail
118201	1/21/2015	MDA	High	1	MDA	T	A	T	T	-	G	-	G	A	C	T	G	C	A	A	C	C	A	C	G	C	T	T	G	2	0	Pass	Mono
118202	2/11/2015	MDA	High	1	MDA	-	-	-	T	C	G	-	-	A	C	T	A	C	A	A	-	-	A	A	G	-	-	T	G	9	0	Fail
118203	3/19/2015	MDA	High	1	MDA	T	A	C	T	C	G	-	G	N	C	N	A	C	C	N	N	C	A	A	N	-	C	T	G	2	5	Pass	Poly
118204	3/24/2015	MDA	High	1	MDA	-	-	-	-	-	-	-	-	-	-	T	-	-	-	A	-	-	-	A	-	-	-	-	-	21	0	Fail
118205	4/20/2015	MDA	High	1	MDA	T	A	C	-	G	G	A	G	T	C	C	A	C	C	A	N	C	A	A	N	-	-	T	G	3	2	Pass	Poly
118206	4/20/2015	MDA	High	1	MDA	C	-	C	-	-	G	-	G	T	C	N	G	C	A	A	-	-	-	A	G	-	-	-	G	10	1	Fail
118207	4/20/2015	MDA	High	1	MDA	-	-	-	-	C	C	-	-	-	-	T	-	N	A	-	-	-	-	A	G	-	-	T	-	16	1	Fail
118208	5/15/2015	MDA	High	1	MDA	T	A	C	T	-	G	G	G	A	T	-	A	T	C	C	-	C	-	-	A	-	-	T	G	7	0	Fail
118209	12/9/2014	MDA	High	1	fMDA	C	A	C	N	C	C	G	G	A	T	C	G	N	N	N	A	N	-	-	G	C	C	T	G	2	5	Pass	Poly
118210	12/2/2014	MDA	High	1	fMDA	T	A	C	T	C	G	A	G	A	C	T	G	C	C	C	C	C	A	A	G	C	T	T	G	0	0	Pass	Mono
118211	12/1/2014	MDA	High	1	fMDA	C	-	C	T	-	N	N	G	A	-	T	N	C	N	N	-	T	-	A	G	-	-	T	G	7	5	Fail
118212	1/8/2015	MDA	High	1	fMDA	N	A	C	T	-	N	N	G	A	-	N	-	C	-	N	-	-	-	A	-	-	-	T	-	11	5	Fail
118213	2/16/2015	MDA	High	1	fMDA	T	A	C	T	C	G	A	G	A	C	C	G	C	A	A	C	C	T	A	G	C	C	T	G	0	0	Pass	Mono
118214	2/13/2015	MDA	High	1	fMDA	T	-	-	-	-	-	-	G	-	-	T	G	-	A	A	-	-	-	A	-	-	-	-	-	17	0	Fail
118215	2/13/2015	MDA	High	1	fMDA	T	G	C	T	-	G	A	G	T	T	C	A	T	C	A	C	C	T	-	A	C	C	T	G	2	0	Pass	Mono
118216	3/13/2015	MDA	High	1	fMDA	T	A	C	T	C	G	G	G	T	C	T	G	C	-	C	A	T	A	A	G	A	T	G	G	1	0	Pass	Mono
118217	3/13/2015	MDA	High	1	fMDA	T	A	C	T	C	G	-	G	T	C	T	G	C	-	C	A	T	A	A	G	A	T	G	G	2	0	Pass	Mono
118218	5/13/2015	MDA	High	1	fMDA	T	A	C	T	C	G	A	G	A	C	C	A	C	A	A	A	C	T	A	G	C	C	T	G	0	0	Pass	Mono
118219	5/14/2015	MDA	High	1	fMDA	T	A	C	T	C	C	A	G	A	-	C	G	C	C	C	A	T	A	A	A	A	T	T	G	1	0	Pass	Mono
118220	5/14/2015	MDA	High	1	fMDA	T	A	C	T	C	C	A	G	N	-	N	G	C	C	C	-	T	-	A	A	-	-	T	G	5	2	Fail
118221	5/21/2015	MDA	High	1	fMDA	C	A	C	T	C	G	-	G	A	T	T	A	C	A	A	C	T	A	C	G	A	T	T	G	1	0	Pass	Mono
118222	5/19/2015	MDA	High	1	fMDA	C	A	N	T	C	N	N	G	N	T	C	A	T	A	C	C	T	N	A	N	-	T	T	G	1	6	Pass	Poly
118223	5/19/2015	MDA	High	1	fMDA	T	A	T	T	G	C	G	G	T	T	T	G	C	A	C	C	C	T	A	G	C	T	T	G	0	0	Pass	Mono
118224	12/13/2014	MDA	High	1	MDA	C	A	C	C	C	N	A	-	A	N	T	A	C	A	C	-	C	-	A	G	-	C	T	G	4	2	Pass	Poly
118225	12/12/2014	MDA	High	1	MDA	N	A	C	C	C	C	A	-	A	-	T	A	N	A	N	N	N	-	A	N	A	N	T	G	3	7	Pass	Poly
118226	12/13/2014	MDA	High	1	MDA	N	A	C	T	C	N	A	-	N	N	N	N	C	A	N	C	N	-	N	N	N	N	N	G	2	13	Pass	Poly
118227	12/13/2014	MDA	High	1	MDA	N	A	N	N	C	C	G	-	A	T	N	-	T	A	A	-	T	-	A	N	-	-	T	G	6	5	Fail
118228	12/12/2014	MDA	High	1	MDA	-	-	-	T	-	-	-	-	A	-	T	-	T	-	A	-	-	-	A	A	-	-	T	G	15	0	Fail
118229	12/9/2014	MDA	High	1	MDA	-	A	e	-	-	-	-	-	-	-	T	-	T	C	N	-	C	-	A	A	-	-	T	G	13	1	Fail
118230	2/9/2015	MDA	High	1	MDA	-	A	-	-	-	-	-	-	T	-	T	-	N	-	A	-	T	-	A	n	-	-	-	-	16	2	Fail
118231	3/2/2015	MDA	High	1	MDA	-	-	-	-	-	-	A	-	-	-	N	-	-	-	C	-	-	-	A	-	-	-	T	-	19	1	Fail
118232	2/11/2015	MDA	High	1	MDA	C	-	-	T	-	C	A	-	-	-	-	-	-	-	-	-	-	-	A	-	-	-	T	-	18	0	Fail
118233	2/11/2015	MDA	High	1	MDA	C	-	-	-	C	-	-	-	-	-	-	-	-	-	-	-	-	-	A	-	-	-	-	-	21	0	Fail
118234	3/10/2015	MDA	High	1	MDA	T	-	-	-	-	G	-	-	-	-	-	-	-	A	-	-	T	-	A	-	-	-	-	G	18	0	Fail
118235	5/4/2015	MDA	High	1	MDA	T	A	-	N	C	N	N	-	A	C	C	N	-	N	C	-	-	-	A	G	-	-	T	-	9	5	Fail
118236	12/13/2014	MDA	High	1	Control	N	A	C	T	C	C	A	G	A	C	N	A	C	A	N	C	C	-	A	N	-	T	N	G	2	5	Pass	Poly
118237	12/5/2014	MDA	High	1	Control	N	A	C	N	C	C	A	G	A	-	C	G	C	N	N	A	N	-	A	N	-	T	T	G	3	6	Pass	Poly
118238	12/13/2014	MDA	High	1	Control	N	A	C	T	C	C	A	G	A	-	C	G	C	C	C	-	T	-	A	N	-	T	T	G	4	2	Pass	Poly
118239	12/5/2014	MDA	High	1	Control	C	A	N	T	C	C	N	G	A	T	T	N	C	N	N	-	N	-	A	G	-	T	T	G	3	6	Pass	Poly
118240	12/11/2014	MDA	High	1	Control	T	A	T	T	C	G	A	G	A	T	C	G	C	C	A	C	C	A	-	G	C	C	T	G	1	0	Pass	Mono
118241	1/13/2015	MDA	High	1	Control	C	A	N	C	C	N	N	G	T	-	N	A	N	A	N	-	N	-	A	A	-	T	T	G	4	7	Pass	Poly
118242	1/14/2015	MDA	High	1	Control	N	A	C	T	C	N	-	G	A	-	N	N	C	N	N	-	N	-	A	N	-	T	T	G	5	8	Fail
118243	2/12/2015	MDA	High	1	Control	T	-	C	-	-	C	A	G	N	-	-	-	T	A	A	-	C	-	A	A	-	-	T	-	11	1	Fail
118244	2/12/2015	MDA	High	1	Control	N	A	C	T	C	N	N	G	N	N	N	G	N	A	N	A	N	T	N	G	A	N	T	G	0	11	Pass	Poly
118245	2/11/2015	MDA	High	1	Control	N	A	N	T	C	G	N	G	A	-	N	N	N	A	N	-	T	-	A	G	-	N	T	G	4	8	Pass	Poly
118246	3/16/2015	MDA	High	1	Control	T	N	C	N	C	N	A	G	N	N	N	G	-	-	N	C	N	N	-	G	C	N	T	G	3	10	Pass	Poly
118247	3/16/2015	MDA	High	1	Control	-	A	-	T	-	-	A	-	-	-	N	-	-	-	C	-	-	-	A	-	-	-	T	-	17	1	Fail
118248	3/16/2015	MDA	High	1	Control	T	A	C	-	G	C	A	-	A	C	N	G	-	A	A	-	T	-	A	G	-	C	G	G	6	1	Fail
118249	3/23/2015	MDA	High	1	Control	T	-	-	-	-	-	G	-	-	-	-	-	-	A	C	-	-	-	A	-	-	-	-	-	19	0	Fail
118250	3/19/2015	MDA	High	1	Control	C	A	T	C	C	C	G	G	T	T	-	G	T	-	A	A	C	T	A	A	C	T	T	G	2	0	Pass	Mono
118251	3/23/2015	MDA	High	1	Control	T	A	C	T	G	C	G	G	A	T	T	A	C	C	A	C	T	T	-	G	C	C	-	G	2	0	Pass	Mono
118252	3/16/2015	MDA	High	1	Control	T	-	C	-	-	G	G	-	-	-	-	-	-	C	A	-	T	-	A	G	-	-	-	G	14	0	Fail
118253	3/16/2015	MDA	High	1	Control	N	A	C	T	-	N	N	G	N	-	N	G	C	N	C	-	T	-	A	N	-	T	N	G	5	8	Fail
118254	3/16/2015	MDA	High	1	Control	N	A	C	-	C	N	A	G	A	C	C	G	C	N	N	-	T	-	A	N	-	N	N	G	4	7	Pass	Poly
118255	3/23/2015	MDA	High	1	Control	T	A	T	T	C	C	A	G	A	T	T	G	C	A	C	C	C	T	A	G	C	C	G	G	0	0	Pass	Mono
118256	3/23/2015	MDA	High	1	Control	N	-	N	-	C	-	N	G	-	-	T	-	-	N	A	-	C	-	A	G	-	-	-	G	12	4	Fail
118257	5/26/2015	MDA	High	1	Control	N	A	C	T	C	N	N	G	A	T	N	G	-	N	N	-	N	-	A	N	-	N	T	G	4	9	Pass	Poly
118258	6/2/2015	MDA	High	1	Control	C	A	C	T	C	G	G	G	A	-	T	G	C	C	C	C	C	A	A	G	-	T	T	G	2	0	Pass	Mono
118259	5/28/2015	MDA	High	1	MDA	N	A	N	-	-	N	-	G	N	-	N	N	N	N	N	-	T	-	A	N	-	-	T	G	8	10	Fail
118260	12/12/2014	MDA	High	1	MDA	C	A	N	T	-	N	N	G	N	T	N	G	C	A	C	-	C	T	A	N	-	T	T	G	3	6	Pass	Poly
118261	12/14/2014	MDA	High	1	MDA	T	A	C	T	-	G	-	G	A	-	C	-	C	A	A	-	C	-	A	-	-	-	-	G	10	0	Fail
118262	12/12/2014	MDA	High	1	MDA	-	A	C	-	-	G	A	G	A	C	-	G	C	C	C	-	T	-	A	G	-	N	T	G	7	1	Fail
118263	5/28/2015	MDA	High	1	MDA	-	-	C	-	-	-	A	G	-	C	N	-	-	N	A	-	-	-	A	-	-	-	T	G	14	2	Fail
118264	5/28/2015	MDA	High	1	MDA	-	-	-	-	-	G	-	G	-	-	-	-	-	-	C	-	-	-	A	-	-	-	-	-	20	0	Fail
118265	5/28/2015	MDA	High	1	MDA	-	-	-	-	-	G	-	-	A	-	-	-	-	-	-	-	-	-	A	-	-	-	-	-	21	0	Fail
118371	2/12/2015	MDA	High	1	Control	C	A	-	-	-	G	G	G	A	C	T	G	T	C	C	C	C	-	A	G	-	T	G	G	5	0	Fail
118372	ND	MDA	High	1	Control	T	A	C	C	G	C	A	G	A	T	N	A	C	C	C	A	C	A	C	G	A	T	T	G	0	1	Pass	Mono
118373	ND	MDA	High	1	Control	T	A	C	C	G	N	A	G	A	-	N	A	C	C	C	-	C	-	A	G	-	T	T	G	4	2	Pass	Poly
118374	ND	MDA	High	1	Control	-	-	-	-	-	-	-	G	-	-	T	-	-	A	-	-	-	-	A	-	-	-	-	-	20	0	Fail
118375	ND	MDA	High	1	Control	T	A	C	-	-	G	G	G	A	-	N	G	C	A	C	-	C	-	A	G	-	C	G	G	6	1	Fail
118376	ND	MDA	High	1	Control	N	A	C	-	-	G	G	G	A	T	N	G	C	A	C	-	C	-	A	G	-	C	N	G	5	3	Fail
118377	ND	MDA	High	1	Control	N	A	C	-	-	G	A	G	N	-	T	G	C	A	N	-	-	-	A	N	-	-	T	G	8	4	Fail
118378	ND	MDA	High	1	Control	N	A	-	C	N	N	-	G	A	T	N	N	-	A	A	C	N	-	A	G	C	C	T	G	4	6	Pass	Poly
118379	ND	MDA	High	1	Control	N	A	-	-	-	N	N	G	A	T	N	G	C	N	A	C	T	-	A	G	-	C	G	G	5	5	Fail
118380	ND	MDA	High	1	Control	C	-	-	-	-	G	-	G	-	C	-	G	C	-	N	-	-	-	A	G	-	-	T	G	13	1	Fail
118381	ND	MDA	High	1	Control	C	N	-	-	-	N	A	G	N	-	C	-	-	-	C	-	-	-	A	-	-	-	T	-	14	3	Fail
118382	ND	MDA	High	1	Control	C	-	-	-	-	-	-	-	-	-	-	-	-	-	-	-	-	-	A	-	-	-	-	-	22	0	Fail
118383	ND	MDA	High	1	Control	T	A	C	-	C	G	G	G	A	-	N	G	C	A	C	C	C	-	A	G	C	C	G	G	3	1	Pass	Mono
118384	ND	MDA	High	1	Control	-	-	-	-	-	-	-	G	-	-	-	-	-	A	-	-	-	-	A	G	-	-	-	-	20	0	Fail
118385	ND	MDA	High	1	Control	N	A	C	T	-	C	A	G	A	C	C	G	C	C	A	C	C	N	A	G	-	C	T	G	2	2	Pass	Poly
118386	ND	MDA	High	1	Control	C	A	C	T	C	C	N	G	A	-	T	A	T	N	A	-	N	-	A	N	-	T	T	G	4	4	Pass	Poly
118387	5/25/2015	MDA	High	1	Control	T	A	C	T	C	N	A	G	A	T	C	G	T	C	A	A	C	-	-	G	-	T	T	G	3	1	Pass	Mono
118388	2/18/2015	MDA	High	1	fMDA	k	-	-	-	-	-	-	G	T	-	-	-	-	-	-	-	-	-	A	-	-	-	N	T	18	1	Fail
118389	2/10/2015	MDA	High	1	fMDA	C	-	-	-	-	N	-	-	-	-	-	G	-	-	-	-	-	-	A	-	-	-	-	-	20	1	Fail
118390	2/12/2015	MDA	High	1	fMDA	-	-	-	-	-	-	-	-	-	C	-	-	C	-	C	-	-	-	A	-	-	-	-	-	20	0	Fail
118391	2/8/2015	MDA	High	1	fMDA	-	-	-	-	-	-	-	-	-	-	-	-	-	-	C	-	-	-	A	-	-	-	-	-	22	0	Fail
118392	2/12/2015	MDA	High	1	fMDA	-	-	-	-	-	G	-	-	-	-	-	-	-	A	-	-	-	-	A	G	-	-	-	-	20	0	Fail
118393	2/13/2015	MDA	High	1	fMDA	C	A	C	-	-	G	-	N	A	-	-	-	N	-	A	-	-	-	A	-	-	-	T	G	13	2	Fail
118394	3/15/2015	MDA	High	1	fMDA	-	-	-	-	-	-	-	-	-	-	T	-	-	-	C	-	-	-	A	-	-	-	-	-	21	0	Fail
118395	3/11/2015	MDA	High	1	fMDA	T	-	T	-	-	G	A	G	N	-	N	A	C	A	A	-	-	-	A	A	-	-	T	G	9	2	Fail
118396	3/15/2015	MDA	High	1	fMDA	-	-	-	-	-	-	-	-	-	-	T	-	-	-	-	-	-	-	A	-	-	-	-	-	22	0	Fail
118397	5/30/2015	MDA	High	1	Control	N	-	-	-	-	G	A	G	A	-	-	A	C	-	A	-	-	-	A	A	-	-	T	G	12	1	Fail
118398	1/25/2015	MDA	High	1	MDA	C	A	C	T	G	G	G	G	A	C	T	G	C	A	C	C	T	A	A	G	C	T	T	G	0	0	Pass	Mono
118399	2/16/2015	MDA	High	1	MDA	-	-	-	-	-	-	-	-	-	-	-	-	N	A	-	-	-	-	A	-	-	-	-	G	20	1	Fail
118400	ND	MDA	High	1	MDA	k	-	-	-	-	N	A	-	-	-	T	-	-	-	A	-	-	-	A	-	-	-	-	-	18	1	Fail
118401	2/17/2015	MDA	High	1	MDA	T	-	-	-	-	N	-	N	A	C	N	A	C	A	A	-	-	-	A	G	-	-	T	G	10	3	Fail
118402	ND	MDA	High	1	MDA	C	A	T	T	C	C	G	G	A	T	C	G	T	C	C	C	T	A	A	G	A	T	T	G	0	0	Pass	Mono
118403	4/3/2015	MDA	High	1	fMDA	-	A	C	-	-	N	G	A	A	C	T	A	-	A	C	-	-	T	A	N	-	T	T	G	7	2	Fail
118404	4/15/2015	MDA	High	1	fMDA	T	A	N	T	C	N	G	G	N	T	N	N	C	N	N	C	N	A	A	N	-	T	-	G	2	9	Pass	Poly
118405	4/3/2015	MDA	High	1	fMDA	T	-	-	-	-	-	-	-	A	-	N	G	T	C	A	-	-	-	A	-	-	-	T	G	14	1	Fail
118406	4/7/2015	MDA	High	1	fMDA	T	A	-	-	-	G	-	G	A	T	N	G	N	C	-	C	-	T	A	N	-	T	T	G	7	3	Fail
118407	4/3/2015	MDA	High	1	fMDA	N	A	N	T	C	G	-	G	A	T	N	G	C	N	A	N	N	T	A	G	-	-	T	G	3	6	Pass	Poly
118408	2/11/2015	MDA	High	1	fMDA	-	-	-	-	-	-	-	-	-	-	T	-	C	-	A	-	-	-	A	-	-	-	-	-	20	0	Fail
118409	3/17/2015	MDA	High	1	fMDA	-	-	-	-	-	-	G	-	-	-	T	-	-	-	-	-	-	-	A	-	-	-	-	-	21	0	Fail
118410	1/16/2015	MDA	Low	1	fMDA	N	A	-	T	-	N	A	G	-	-	T	G	C	-	N	-	-	-	A	G	-	-	T	G	10	3	Fail
118411	3/23/2015	MDA	High	1	fMDA	-	A	-	T	C	G	A	G	N	T	C	A	-	C	N	-	T	-	A	A	C	T	-	G	6	2	Fail
118412	3/23/2015	MDA	High	1	fMDA	-	A	T	-	-	G	-	-	A	-	C	-	-	-	N	-	-	-	-	-	-	C	-	G	16	1	Fail
118413	12/10/2014	MDA	High	1	fMDA	-	A	-	-	-	-	-	-	T	T	C	-	-	-	-	-	C	-	-	-	-	-	-	-	19	0	Fail
118414	12/17/2014	MDA	High	1	fMDA	N	A	-	T	C	N	N	N	N	N	N	A	N	A	C	C	T	N	-	N	-	N	-	G	4	11	Pass	Poly
118415	5/26/2015	MDA	High	1	Control	-	-	-	-	-	-	-	-	-	-	T	-	-	-	-	-	-	-	A	-	-	-	T	G	20	0	Fail
118416	5/28/2015	MDA	High	1	Control	T	A	C	T	-	N	G	G	T	-	T	A	N	A	C	-	T	-	-	-	-	-	T	G	8	2	Fail
118417	5/22/2015	MDA	High	1	Control	C	-	T	-	-	G	A	G	A	-	N	A	C	A	A	-	-	-	A	N	-	-	T	G	9	2	Fail
118418	5/26/2015	MDA	High	1	Control	T	A	-	-	-	-	G	G	T	-	T	A	-	A	-	-	-	-	A	G	-	-	-	G	13	0	Fail
118419	4/20/2015	MDA	Low	1	Control	C	A	T	-	-	-	N	-	A	-	N	A	C	N	C	-	T	-	A	-	-	-	T	G	10	3	Fail
118420	4/11/2015	MDA	High	1	fMDA	C	A	C	T	C	C	A	G	A	-	C	G	C	A	C	C	C	A	C	G	C	T	T	G	1	0	Pass	Mono
118421	5/16/2015	MDA	High	1	fMDA	C	A	C	T	C	G	A	G	T	C	T	G	C	A	C	C	C	A	A	A	C	C	T	G	0	0	Pass	Mono
118422	3/23/2015	MDA	High	1	Control	T	A	T	T	C	G	A	G	A	C	C	A	C	A	A	C	C	T	A	A	A	C	T	G	0	0	Pass	Mono
118511	ND	MDA	High	1	Control	T	A	T	T	-	G	A	G	A	C	C	A	C	A	A	C	C	T	A	A	-	C	T	G	2	0	Pass	Mono
118512	ND	MDA	High	1	Control	T	A	C	T	C	G	G	G	A	T	C	A	T	A	C	C	C	T	C	A	-	T	T	G	1	0	Pass	Mono
118513	ND	MDA	High	1	Control	N	A	N	-	-	N	A	G	N	N	N	G	N	N	A	-	-	-	A	N	-	-	T	G	7	9	Fail
118514	4/27/2015	MDA	High	1	Control	-	-	-	-	-	N	-	-	A	-	T	-	-	A	C	-	-	-	A	-	-	-	T	G	16	1	Fail
118515	ND	MDA	High	1	Control	-	-	-	-	-	N	-	-	-	-	N	-	-	-	-	-	C	-	A	-	-	-	G	-	19	2	Fail
118516	ND	MDA	High	1	Control	T	A	C	T	C	N	-	G	N	N	N	N	-	A	A	N	N	N	A	G	A	C	T	G	2	8	Pass	Poly
118517	ND	MDA	High	1	fMDA	N	A	C	T	C	C	G	N	T	N	N	A	T	N	A	N	C	N	A	N	N	N	-	G	1	10	Pass	Poly
118518	ND	MDA	High	1	fMDA	T	A	N	T	C	N	G	G	A	T	N	G	-	C	A	C	N	T	N	G	A	T	T	G	1	5	Pass	Poly
118519	5/28/2015	MDA	High	1	Control	T	A	T	T	C	C	A	G	A	T	T	A	C	C	C	C	T	A	-	G	A	C	-	G	2	0	Pass	Mono
118520	12/18/2014	MDA	High	1	MDA	-	A	C	-	-	G	G	G	N	T	C	-	T	A	N	C	-	-	N	A	-	C	-	G	8	3	Fail
118521	12/18/2014	MDA	High	1	MDA	T	A	N	-	C	G	G	G	A	T	N	N	C	A	N	-	N	-	N	N	-	C	-	G	5	7	Fail
118522	4/14/2015	MDA	High	1	fMDA	T	A	T	T	C	C	G	G	N	T	C	A	N	C	C	C	T	N	-	G	A	T	-	G	2	3	Pass	Poly
118523	4/17/2015	MDA	High	1	fMDA	T	A	T	T	C	G	A	G	A	C	T	A	C	A	A	C	-	T	-	A	A	C	-	G	3	0	Pass	Mono
118524	4/11/2015	MDA	High	1	fMDA	-	A	-	-	C	N	A	G	A	-	C	N	C	N	N	C	C	-	-	A	-	C	-	G	8	4	Fail
118525	4/13/2015	MDA	High	1	fMDA	T	A	T	-	C	-	A	G	A	-	N	G	C	-	C	-	C	-	-	G	-	T	-	G	9	1	Fail
118526	5/16/2015	MDA	High	1	fMDA	T	A	T	T	C	C	G	G	A	C	T	N	C	A	A	A	T	T	-	A	C	T	-	G	2	1	Pass	Mono
122535	4/29/2015	MDA	High	2	Control	-	-	-	-	-	-	-	-	-	-	-	-	-	-	C	-	-	-	-	-	-	-	-	-	23	0	Fail
122536	5/13/2015	MDA	Low	2	fMDA	-	-	-	-	-	-	-	G	-	-	-	-	-	-	-	-	-	A	-	G	-	-	-	-	21	0	Fail
122537	5/13/2015	MDA	Low	2	fMDA	-	-	-	T	-	-	-	-	-	-	-	G	-	-	-	-	T	-	-	-	-	-	-	-	21	0	Fail
122538	5/13/2015	MDA	Low	2	fMDA	C	A	C	T	C	C	A	G	A	T	T	A	C	C	A	C	T	A	C	G	C	T	-	G	1	0	Pass	Mono
122539	5/18/2015	MDA	High	2	fMDA	T	A	C	T	C	G	A	G	A	T	-	G	C	C	A	C	C	A	A	G	A	T	-	G	2	0	Pass	Mono
122540	5/13/2015	MDA	High	2	fMDA	C	G	C	T	C	C	G	G	A	T	T	G	T	C	A	C	T	T	A	G	A	C	-	G	1	0	Pass	Mono
122541	5/8/2015	MDA	Low	2	Control	C	G	C	T	C	C	G	G	A	T	T	G	T	C	A	C	T	T	A	G	A	C	T	G	0	0	Pass	Mono
122542	5/8/2015	MDA	Low	2	Control	-	-	C	T	C	C	-	-	T	C	-	-	-	-	-	C	-	-	-	G	-	-	-	-	16	0	Fail
122543	5/8/2015	MDA	Low	2	Control	C	-	-	-	-	-	-	-	-	-	-	-	-	-	-	-	-	-	-	G	-	-	-	-	22	0	Fail
122544	5/12/2015	MDA	High	2	MDA	T	A	C	T	C	C	G	G	T	C	T	G	C	C	-	C	C	T	A	G	A	C	T	G	1	0	Pass	Mono
122545	5/12/2015	MDA	High	2	MDA	T	A	C	T	C	C	G	G	T	C	T	G	C	C	A	C	C	T	A	G	A	C	T	G	0	0	Pass	Mono
122546	5/13/2015	MDA	High	2	fMDA	T	A	C	T	C	N	-	G	A	C	C	-	-	A	A	C	C	A	A	N	N	T	-	G	4	3	Pass	Poly
122547	5/13/2015	MDA	High	2	fMDA	-	-	C	-	C	-	-	G	A	T	T	G	C	-	C	-	C	-	-	G	-	C	-	G	11	0	Fail
122548	5/13/2015	MDA	High	2	fMDA	C	A	C	N	N	G	A	G	N	N	C	N	N	-	N	N	N	A	A	G	C	C	T	G	1	9	Pass	Poly
122549	5/13/2015	MDA	High	2	fMDA	-	-	-	-	-	-	-	-	-	-	-	-	-	-	-	-	-	-	-	-	-	-	-	-	24	0	Fail
122550	5/14/2015	MDA	High	2	fMDA	-	A	C	T	C	C	A	G	T	N	C	-	-	A	N	-	C	-	A	G	N	N	-	G	6	4	Fail
122551	5/12/2015	MDA	High	2	fMDA	T	A	C	T	C	G	A	G	A	T	C	G	C	C	A	C	T	-	C	G	A	T	-	G	2	0	Pass	Mono
122552	5/12/2015	MDA	High	2	fMDA	C	-	-	-	-	-	-	A	T	-	-	-	-	-	-	-	T	-	-	-	A	-	-	-	19	0	Fail
122553	5/13/2015	MDA	High	2	fMDA	C	A	C	T	C	C	A	G	N	T	T	G	C	C	C	C	N	A	A	N	C	N	-	G	1	4	Pass	Poly
122554	5/13/2015	MDA	High	2	fMDA	-	-	-	-	-	-	-	-	-	-	-	-	-	-	-	-	-	-	-	-	-	-	-	-	24	0	Fail
122555	5/13/2015	MDA	High	2	fMDA	C	-	-	-	-	-	A	-	-	-	-	-	-	-	-	-	N	-	-	-	-	-	-	-	21	1	Fail
122556	5/13/2015	MDA	High	2	fMDA	-	-	-	-	-	-	-	-	-	-	-	-	-	-	-	-	-	-	-	-	-	-	-	-	24	0	Fail
122557	5/13/2015	MDA	High	2	fMDA	T	A	T	T	G	G	G	G	A	C	T	G	C	A	A	C	C	A	C	G	C	C	G	G	0	0	Pass	Mono
122558	5/26/2015	MDA	Low	2	MDA	C	-	-	T	-	-	-	-	T	-	-	-	-	-	-	-	-	-	-	-	-	-	-	-	21	0	Fail
122559	5/26/2015	MDA	Low	2	MDA	C	A	T	T	C	C	A	G	A	T	C	G	C	A	C	A	C	A	C	G	C	T	T	G	0	0	Pass	Mono
122560	5/12/2015	MDA	Low	2	fMDA	-	A	C	T	C	C	G	G	T	T	T	G	C	A	-	C	C	-	A	A	C	T	-	G	4	0	Pass	Mono
122561	5/22/2015	MDA	High	2	Control	C	-	T	-	C	-	-	-	A	-	-	G	-	-	C	A	-	-	-	-	-	-	-	N	16	1	Fail
122562	5/18/2015	MDA	High	2	Control	-	-	-	-	-	-	-	-	-	-	-	-	-	-	-	-	-	-	-	-	-	-	-	-	24	0	Fail
122564	5/18/2015	MDA	High	2	Control	-	-	-	-	-	-	-	-	A	-	-	-	-	-	-	-	-	-	-	-	-	-	-	-	23	0	Fail
122565	5/30/2015	MDA	High	2	Control	-	-	-	-	-	-	-	-	-	-	-	-	-	-	-	-	-	-	-	-	-	-	-	-	24	0	Fail
122566	6/17/2015	MDA	High	2	Control	T	-	-	-	C	C	-	G	-	T	C	-	-	-	-	C	-	-	-	G	C	-	-	-	15	0	Fail
122567	6/22/2015	MDA	Low	2	fMDA	-	-	-	-	-	-	-	-	-	-	T	-	-	-	C	-	-	-	-	-	-	-	-	G	21	0	Fail
122568	6/25/2015	MDA	Low	2	MDA	-	-	-	C	C	-	A	-	-	C	T	-	-	-	A	-	T	-	-	-	A	T	-	T	14	0	Fail
122570	6/10/2015	MDA	High	2	fMDA	C	A	C	N	C	C	N	G	N	T	C	G	C	A	C	C	C	A	A	N	N	C	T	G	0	5	Pass	Poly
122571	6/10/2015	MDA	High	2	fMDA	C	A	C	T	C	C	G	G	T	T	C	G	C	A	C	C	C	A	A	G	A	C	T	G	0	0	Pass	Mono
122572	6/10/2015	MDA	High	2	fMDA	C	A	C	N	C	C	A	A	T	N	C	G	C	A	C	C	N	A	C	G	A	T	T	G	0	3	Pass	Poly
122573	6/9/2015	MDA	High	2	fMDA	-	-	-	-	-	-	-	-	-	-	-	-	-	A	-	-	-	-	-	-	-	-	-	-	23	0	Fail
122576	6/18/2015	MDA	High	2	fMDA	-	-	-	-	-	-	-	-	-	-	-	-	-	-	-	-	-	-	-	-	-	-	-	-	24	0	Fail
122577	6/18/2015	MDA	High	2	fMDA	T	A	C	T	C	C	A	G	A	T	-	-	C	-	C	C	-	-	A	G	A	C	-	G	6	0	Fail
122578	6/17/2015	MDA	High	2	fMDA	T	A	T	T	C	C	A	G	A	T	C	G	C	A	-	C	C	-	A	G	C	T	-	G	3	0	Pass	Mono
122579	6/15/2015	MDA	High	2	fMDA	T	A	T	T	C	G	A	G	A	T	C	A	C	A	C	A	C	T	C	G	C	C	T	G	0	0	Pass	Mono
122580	6/15/2015	MDA	High	2	fMDA	C	A	C	T	C	G	A	G	T	C	C	G	C	A	C	C	C	A	A	A	C	C	T	G	0	0	Pass	Mono
122581	6/19/2015	MDA	High	2	fMDA	-	-	N	T	C	C	N	G	-	C	N	G	C	-	C	-	-	-	A	G	A	T	-	G	8	3	Fail
122582	6/15/2015	MDA	High	2	fMDA	T	A	T	T	C	C	A	G	A	T	C	-	T	C	C	C	C	T	C	G	A	C	T	G	1	0	Pass	Mono
122583	6/15/2015	MDA	High	2	fMDA	C	A	C	T	C	C	A	G	A	T	T	G	C	A	C	C	C	A	C	G	C	T	T	G	0	0	Pass	Mono
122584	6/9/2015	MDA	Low	2	fMDA	T	-	T	T	-	C	A	-	A	-	C	-	T	-	-	-	C	-	C	G	A	C	-	G	10	0	Fail
122585	6/6/2015	MDA	High	2	fMDA	T	-	-	-	-	C	-	-	-	-	-	-	-	-	-	-	-	-	-	-	-	C	-	-	21	0	Fail
122586	6/16/2015	MDA	High	2	fMDA	C	A	C	N	C	C	-	A	T	T	C	G	-	A	C	C	T	A	C	G	A	T	-	G	3	1	Pass	Mono
122587	6/16/2015	MDA	High	2	fMDA	-	-	-	-	-	-	-	-	-	-	-	-	-	-	-	-	-	-	A	-	-	-	-	-	23	0	Fail
122588	6/16/2015	MDA	High	2	fMDA	C	A	C	T	G	C	G	G	A	T	N	G	C	C	A	A	C	T	N	N	A	N	T	G	0	4	Pass	Poly
122589	6/23/2015	MDA	Low	2	MDA	T	A	C	T	C	G	A	A	A	N	C	A	C	A	C	C	C	A	A	A	C	N	T	G	0	2	Pass	Poly
122590	6/16/2015	MDA	Low	2	MDA	T	A	C	T	C	G	A	A	A	N	C	A	C	A	C	C	C	A	A	A	C	N	-	G	1	2	Pass	Poly
122591	6/15/2015	MDA	Low	2	fMDA	-	-	C	-	C	G	-	-	A	-	C	-	-	-	-	-	-	-	A	A	C	-	-	G	15	0	Fail
122592	6/20/2015	MDA	High	2	Control	N	A	C	T	C	G	A	G	A	N	T	A	N	C	A	C	N	N	N	G	N	C	T	G	0	7	Pass	Poly
122593	6/20/2015	MDA	High	2	Control	-	-	-	-	-	-	G	-	-	-	-	A	-	-	-	-	-	-	-	-	-	-	-	-	22	0	Fail
122594	6/20/2015	MDA	High	2	Control	T	A	T	T	G	G	G	G	A	T	T	G	C	C	A	C	C	A	C	G	C	C	T	G	0	0	Pass	Mono
122595	6/20/2015	MDA	High	2	Control	T	A	T	T	C	G	A	G	A	C	T	A	C	A	A	C	C	T	A	A	A	C	T	G	0	0	Pass	Mono
122596	6/27/2015	MDA	High	2	MDA	N	A	C	C	G	C	A	G	T	T	-	A	T	A	C	C	T	-	C	G	A	C	-	G	3	1	Pass	Mono
122597	6/27/2015	MDA	High	2	MDA	-	-	-	T	-	-	-	-	-	-	-	-	-	-	-	-	-	-	-	-	-	-	-	-	23	0	Fail
122598	6/27/2015	MDA	High	2	MDA	-	-	-	-	-	-	-	-	A	-	-	-	-	-	-	-	-	-	-	-	-	-	-	-	23	0	Fail
122599	6/23/2015	MDA	High	2	MDA	T	A	T	N	C	-	G	G	A	T	T	-	C	A	A	C	C	A	A	A	C	C	T	G	2	1	Pass	Mono
122601	6/20/2015	MDA	High	2	Control	T	A	C	T	C	C	G	G	T	T	T	A	T	A	C	A	C	A	A	A	A	T	T	G	0	0	Pass	Mono
122602	6/24/2015	MDA	High	2	MDA	C	A	T	C	G	G	G	G	T	T	T	-	T	A	C	C	C	A	A	A	A	C	-	G	2	0	Pass	Mono
122603	6/18/2015	MDA	High	2	MDA	-	A	C	-	-	-	-	-	-	-	-	-	T	-	-	-	-	-	-	-	-	-	-	-	21	0	Fail
122604	6/17/2015	MDA	High	2	MDA	C	A	C	C	C	C	G	G	A	C	T	A	C	A	A	C	T	A	A	G	N	T	-	G	1	1	Pass	Mono
122605	6/17/2015	MDA	High	2	MDA	-	-	-	-	-	-	-	-	-	-	-	-	-	-	-	-	-	-	-	-	-	T	-	-	23	0	Fail
122606	6/17/2015	MDA	High	2	MDA	T	A	C	N	N	C	G	G	A	T	C	G	C	A	A	C	C	T	A	G	N	T	-	G	1	3	Pass	Poly
122607	6/20/2015	MDA	High	2	Control	-	-	T	T	-	C	-	G	-	-	-	-	-	-	-	-	-	-	-	-	-	-	-	-	20	0	Fail
122608	6/22/2015	MDA	High	2	fMDA	-	-	-	-	-	-	-	-	-	-	-	-	-	-	-	-	-	-	-	-	-	-	-	-	24	0	Fail
122609	6/17/2015	MDA	High	2	fMDA	T	A	C	T	C	C	A	G	A	-	C	A	T	A	A	A	T	T	C	A	A	T	T	G	1	0	Pass	Mono
122610	6/12/2015	MDA	High	2	MDA	T	A	C	T	C	G	A	G	T	T	C	G	T	A	C	C	C	T	C	G	C	C	-	G	1	0	Pass	Mono
122611	6/18/2015	MDA	High	2	MDA	-	-	-	-	-	G	-	-	-	-	-	-	-	-	-	-	-	-	-	-	-	-	-	-	23	0	Fail
122612	6/14/2015	MDA	High	2	Control	-	-	-	-	-	-	-	-	-	-	-	-	-	-	-	-	-	-	-	-	-	-	-	-	24	0	Fail
122613	6/21/2015	MDA	High	2	Control	-	-	-	-	-	-	-	-	-	-	-	-	-	-	-	-	-	-	-	-	-	-	-	-	24	0	Fail
122614	6/14/2015	MDA	High	2	Control	T	A	T	T	C	G	G	G	T	C	C	N	C	C	C	C	C	T	A	A	C	T	T	G	0	1	Pass	Mono
122615	6/14/2015	MDA	High	2	Control	T	A	C	T	C	C	A	N	N	T	C	G	C	N	C	N	N	N	N	N	N	C	T	G	0	9	Pass	Poly
122616	6/20/2015	MDA	High	2	fMDA	T	A	T	T	C	C	G	G	A	C	T	G	C	C	A	C	C	T	A	G	C	C	-	G	1	0	Pass	Mono
122617	6/16/2015	MDA	High	2	fMDA	-	-	-	-	-	-	-	-	-	-	T	-	-	-	-	-	-	-	-	G	-	-	-	-	22	0	Fail
122618	6/16/2015	MDA	High	2	fMDA	T	A	C	T	C	C	A	G	A	C	C	A	C	A	A	A	C	A	C	G	A	C	T	G	0	0	Pass	Mono
122619	6/16/2015	MDA	High	2	fMDA	-	-	-	-	-	-	-	-	-	-	-	-	-	-	C	-	-	-	-	-	-	-	-	-	23	0	Fail
122620	6/16/2015	MDA	High	2	fMDA	-	-	-	-	-	-	-	-	-	-	-	-	-	-	-	-	-	-	-	-	-	-	-	-	24	0	Fail
122621	6/16/2015	MDA	High	2	fMDA	T	A	C	T	G	N	A	G	A	T	N	A	N	C	-	C	C	A	A	A	C	T	-	G	2	3	Pass	Poly
122622	6/19/2015	MDA	High	2	fMDA	T	A	C	T	C	C	A	G	T	T	T	G	C	A	A	C	C	T	A	G	A	T	T	G	0	0	Pass	Mono
122623	6/19/2015	MDA	High	2	fMDA	T	A	C	T	N	N	A	G	T	C	C	A	C	A	A	C	C	N	A	G	C	T	-	G	1	3	Pass	Poly
122624	6/16/2015	MDA	High	2	fMDA	-	-	-	-	-	-	-	-	-	-	-	-	-	-	-	-	-	-	-	-	-	-	-	-	24	0	Fail
122625	6/16/2015	MDA	High	2	fMDA	-	-	-	-	C	N	-	G	A	-	-	-	-	-	-	-	-	-	-	-	-	-	-	-	20	1	Fail
122626	6/19/2015	MDA	High	2	fMDA	-	-	C	-	C	N	-	G	A	T	-	-	-	-	C	-	T	-	-	-	-	N	-	G	14	2	Fail
122627	6/19/2015	MDA	High	2	fMDA	T	A	N	T	C	N	A	G	A	C	C	A	C	C	C	C	T	T	A	G	N	C	-	G	1	3	Pass	Poly
122628	6/19/2015	MDA	High	2	fMDA	N	A	C	T	G	C	A	G	A	N	C	N	T	N	A	A	N	A	A	G	A	N	-	G	1	6	Pass	Poly
122629	6/17/2015	MDA	High	2	fMDA	-	-	-	-	-	C	-	-	A	-	-	-	-	-	-	-	-	-	-	-	-	-	-	-	22	0	Fail
122630	6/16/2015	MDA	High	2	fMDA	T	A	N	N	C	N	N	G	N	N	C	G	C	A	C	N	T	A	N	A	N	N	-	G	1	10	Pass	Poly
122631	6/16/2015	MDA	High	2	fMDA	T	-	C	T	-	-	-	G	T	C	C	A	C	A	-	C	C	-	A	G	A	-	-	G	8	0	Fail
122632	6/28/2015	MDA	High	2	Control	-	-	-	-	-	C	-	-	-	-	-	-	-	-	-	C	-	-	-	-	-	-	-	-	22	0	Fail
122633	6/26/2015	MDA	High	2	Control	T	-	C	T	C	C	A	G	T	T	-	G	-	A	-	C	C	-	A	G	A	T	-	-	7	0	Fail
122634	6/20/2015	MDA	Low	2	Control	-	-	-	-	-	-	-	-	-	-	-	-	-	-	-	-	-	-	-	-	-	-	-	-	24	0	Fail
122635	6/11/2015	MDA	High	2	Control	T	A	C	N	C	N	A	A	A	N	C	G	C	A	C	C	N	N	N	G	A	C	-	G	1	6	Pass	Poly
122636	6/11/2015	MDA	High	2	Control	T	A	C	T	C	G	A	A	A	T	C	G	C	A	C	C	T	T	C	G	A	C	-	G	1	0	Pass	Mono
122637	6/11/2015	MDA	High	2	Control	T	A	T	T	C	G	A	A	A	T	C	G	C	A	C	C	T	T	C	G	A	C	-	G	1	0	Pass	Mono
122638	6/5/2015	MDA	High	2	Control	T	A	T	T	C	G	A	A	N	T	N	G	C	A	C	C	N	N	N	G	A	C	-	G	1	5	Pass	Poly
122639	6/16/2015	MDA	High	2	Control	C	-	T	-	C	N	A	-	N	T	N	G	-	A	C	C	C	A	A	G	-	C	-	G	6	3	Fail
122642	6/11/2015	MDA	High	2	Control	T	-	T	-	C	G	-	-	T	C	T	-	-	A	C	-	C	-	A	G	-	C	-	G	10	0	Fail
122643	6/16/2015	MDA	High	2	Control	T	A	N	T	C	G	A	G	T	C	T	G	C	A	C	C	C	T	A	G	A	C	-	G	1	1	Pass	Mono
122644	6/22/2015	MDA	Low	2	MDA	N	A	N	N	N	N	N	G	N	N	T	G	N	N	C	C	C	A	C	G	N	N	-	G	1	12	Pass	Poly
122645	6/22/2015	MDA	Low	2	MDA	C	A	C	N	C	C	N	G	A	N	T	G	C	C	C	C	C	A	C	G	C	T	-	G	1	3	Pass	Poly
122646	6/22/2015	MDA	Low	2	MDA	C	N	C	N	C	-	G	G	A	C	T	G	C	A	C	C	C	A	A	G	A	T	-	G	2	2	Pass	Poly
122647	6/22/2015	MDA	Low	2	MDA	T	A	C	T	C	G	A	G	A	T	C	G	C	A	A	N	C	A	A	G	N	N	-	G	1	3	Pass	Poly
122648	6/17/2015	MDA	Low	2	MDA	-	-	C	-	-	-	-	-	A	-	-	-	-	-	-	-	-	-	-	-	-	-	-	-	22	0	Fail
122649	6/17/2015	MDA	Low	2	MDA	T	A	C	C	C	C	A	G	A	C	T	-	C	C	N	C	T	A	N	G	N	C	-	G	2	3	Pass	Poly
122650	6/17/2015	MDA	Low	2	MDA	T	-	C	-	C	-	-	G	-	-	T	-	-	-	-	-	-	-	A	N	-	T	-	G	15	1	Fail
122651	6/17/2015	MDA	Low	2	MDA	T	A	C	T	C	C	N	G	A	T	-	G	C	C	C	C	C	A	A	G	N	N	T	G	1	3	Pass	Poly
122652	6/19/2015	MDA	High	2	Control	C	A	C	T	C	C	A	G	A	C	T	A	C	A	C	A	C	T	A	G	N	C	T	G	0	1	Pass	Mono
122653	6/19/2015	MDA	High	2	Control	-	-	-	-	-	-	-	-	-	-	-	-	-	-	-	-	-	-	-	-	-	-	-	-	24	0	Fail
122654	6/19/2015	MDA	High	2	Control	T	A	C	T	C	C	G	G	N	C	C	A	C	C	C	C	T	T	A	G	C	C	T	G	0	1	Pass	Mono
122655	6/19/2015	MDA	High	2	Control	N	A	N	T	N	N	N	G	N	C	C	A	C	N	N	C	T	N	A	N	N	N	T	G	0	12	Pass	Poly
122656	6/19/2015	MDA	High	2	Control	T	A	C	T	C	G	G	G	T	T	C	-	T	A	C	C	T	A	N	A	A	C	T	G	1	1	Pass	Mono
122657	6/19/2015	MDA	High	2	Control	-	A	C	-	C	N	G	-	T	-	T	-	-	-	C	C	T	-	C	G	-	C	-	-	11	1	Fail
122658	6/14/2015	MDA	High	2	fMDA	-	-	-	-	C	-	-	-	-	-	-	-	-	-	-	-	-	-	-	-	A	T	-	-	21	0	Fail
122659	6/14/2015	MDA	High	2	fMDA	-	-	-	-	-	-	-	-	-	-	-	-	-	-	-	-	-	-	-	-	-	-	-	-	24	0	Fail
122660	6/14/2015	MDA	High	2	fMDA	-	-	-	-	-	-	-	-	-	-	-	-	-	-	-	-	T	-	C	-	-	-	-	-	22	0	Fail
122661	7/21/2015	MDA	High	2	MDA	T	A	C	T	C	C	A	G	A	T	-	A	C	A	A	C	C	T	A	A	A	C	T	G	1	0	Pass	Mono
122662	7/21/2015	MDA	High	2	MDA	C	A	T	T	G	C	A	G	A	C	C	G	T	C	-	C	T	A	A	G	C	T	-	G	2	0	Pass	Mono
122663	7/20/2015	MDA	High	2	MDA	-	-	-	-	-	C	-	-	-	-	T	-	-	-	-	-	-	-	-	-	-	-	-	-	22	0	Fail
122664	7/13/2015	MDA	High	2	fMDA	T	A	C	T	-	-	A	G	A	C	C	-	-	C	C	C	N	-	C	G	A	C	-	G	6	1	Fail
122665	7/27/2015	MDA	High	2	fMDA	-	-	-	-	C	C	-	-	-	-	-	-	-	-	C	-	-	-	-	A	-	-	-	G	19	0	Fail
122666	7/16/2015	MDA	High	2	MDA	-	-	-	-	-	-	G	-	-	-	-	-	-	-	-	-	-	-	-	-	-	-	-	T	22	0	Fail
122667	7/24/2015	MDA	High	2	fMDA	-	-	-	-	-	-	-	-	-	-	-	-	-	-	-	-	-	-	-	-	-	-	-	-	24	0	Fail
122668	7/24/2015	MDA	High	2	fMDA	-	-	T	-	-	-	-	-	-	-	-	-	-	-	-	-	-	-	-	-	-	-	-	-	23	0	Fail
122669	7/25/2015	MDA	High	2	Control	-	-	-	-	-	-	-	-	T	-	-	-	-	-	C	-	-	-	-	G	-	-	-	-	21	0	Fail
122670	7/23/2015	MDA	High	2	Control	-	-	-	-	-	-	-	-	-	-	-	-	-	-	-	-	-	-	-	-	-	-	-	-	24	0	Fail
122671	8/1/2015	MDA	High	2	Control	-	-	-	-	-	-	-	-	-	-	-	-	-	-	-	-	-	-	-	-	-	-	-	-	24	0	Fail
122672	7/10/2015	MDA	High	2	fMDA	-	-	-	-	C	-	-	G	-	-	-	-	C	-	-	-	-	-	-	G	-	-	-	-	20	0	Fail
122673	8/7/2015	MDA	High	2	MDA	T	A	N	T	C	C	G	G	A	-	T	-	-	C	N	A	C	-	A	A	C	N	-	G	5	3	Fail
122674	7/23/2015	MDA	High	2	fMDA	-	-	-	-	-	-	-	-	-	-	-	-	-	-	-	-	-	-	-	-	-	-	-	-	24	0	Fail
122675	7/24/2015	MDA	Low	2	MDA	T	A	C	T	C	G	-	A	A	T	C	A	C	A	C	C	C	A	A	A	C	T	T	G	1	0	Pass	Mono
122676	7/21/2015	MDA	Low	2	MDA	-	-	-	-	-	-	-	-	-	-	-	-	-	-	C	-	-	-	-	A	-	-	-	-	22	0	Fail
122678	7/25/2015	MDA	High	2	Control	T	A	T	T	C	G	A	G	A	C	T	A	C	A	A	C	C	T	A	A	A	C	T	G	0	0	Pass	Mono
122679	7/25/2015	MDA	High	2	Control	-	-	-	-	-	-	-	-	-	-	-	-	-	-	-	-	-	-	-	-	-	-	-	-	24	0	Fail
122680	7/10/2015	MDA	High	2	MDA	T	N	T	T	C	C	N	G	T	T	T	G	C	N	C	N	N	A	A	G	N	N	-	G	1	7	Pass	Poly
122681	7/16/2015	MDA	High	2	MDA	T	N	T	T	C	N	N	G	N	N	N	G	N	N	C	C	N	A	A	G	N	N	T	G	0	11	Pass	Poly
122682	7/18/2015	MDA	High	2	MDA	C	A	C	T	C	G	A	G	A	C	T	A	C	A	C	A	T	A	C	A	A	T	-	G	1	0	Pass	Mono
122683	7/16/2015	MDA	High	2	MDA	C	A	C	-	C	-	-	-	T	T	C	G	T	-	C	C	-	A	-	A	-	-	-	G	10	0	Fail
122684	7/16/2015	MDA	High	2	MDA	T	A	N	C	G	N	G	G	A	N	N	G	N	N	A	N	C	A	A	N	N	N	-	G	1	10	Pass	Poly
122685	7/15/2015	MDA	High	2	MDA	T	A	-	-	C	G	G	G	-	T	-	A	T	C	C	C	C	A	C	A	C	T	-	G	5	0	Fail
122686	7/13/2015	MDA	High	2	fMDA	T	A	N	T	C	C	A	G	A	T	T	G	T	C	C	C	N	T	A	A	C	T	-	G	1	2	Pass	Poly
122687	7/13/2015	MDA	High	2	fMDA	C	A	C	T	C	C	G	G	T	C	C	A	C	C	A	C	T	A	A	A	A	C	T	G	0	0	Pass	Mono
122688	7/16/2015	MDA	High	2	MDA	-	-	-	-	C	-	-	-	A	-	T	-	-	-	-	-	-	-	-	-	-	T	-	-	20	0	Fail
122689	7/25/2015	MDA	High	2	Control	-	-	T	C	-	-	-	-	-	C	C	G	C	A	-	C	-	-	A	-	-	C	-	-	14	0	Fail
122690	7/23/2015	MDA	High	2	Control	-	-	-	-	-	-	-	-	-	-	-	-	-	-	-	-	-	-	-	-	-	-	-	-	24	0	Fail
122691	7/23/2015	MDA	High	2	Control	-	-	-	-	-	-	-	-	-	-	-	-	-	A	-	-	-	-	-	-	-	-	-	-	23	0	Fail
122692	7/24/2015	MDA	High	2	Control	T	-	-	-	-	-	-	-	-	-	-	-	-	-	-	-	-	-	-	-	-	-	-	-	23	0	Fail
122693	7/23/2015	MDA	High	2	fMDA	N	A	N	N	N	N	A	G	N	N	T	G	C	A	C	N	C	N	A	N	A	N	-	G	1	11	Pass	Poly
122694	7/6/2015	MDA	Low	2	MDA	-	A	-	T	C	-	-	G	-	-	-	G	-	C	C	C	C	A	A	G	C	T	-	-	10	0	Fail
122695	7/24/2015	MDA	High	2	Control	-	-	-	-	-	-	-	-	-	-	-	-	-	-	-	-	-	-	-	-	-	-	-	-	24	0	Fail
122696	7/20/2015	MDA	Low	2	fMDA	-	-	C	-	C	C	-	-	A	C	-	-	-	-	-	-	C	-	A	A	-	T	-	G	14	0	Fail
122697	8/7/2015	MDA	High	2	MDA	-	-	-	-	-	-	-	-	-	-	-	-	-	-	-	-	-	-	-	-	-	-	-	-	24	0	Fail
122698	8/7/2015	MDA	High	2	MDA	N	A	N	T	C	C	A	G	A	N	T	G	N	C	C	C	N	T	A	A	C	T	-	G	1	5	Pass	Poly
122699	8/7/2015	MDA	High	2	MDA	T	A	C	T	C	C	G	G	T	C	C	A	C	A	C	C	T	A	A	G	C	C	G	G	0	0	Pass	Mono
122700	7/16/2015	MDA	High	2	Control	N	A	C	N	C	N	A	G	T	C	N	G	C	A	C	C	C	T	N	N	C	C	T	G	0	6	Pass	Poly
122701	7/16/2015	MDA	High	2	Control	-	-	-	-	-	-	-	-	-	-	-	-	-	-	-	-	-	-	-	-	-	-	-	-	24	0	Fail
122702	7/16/2015	MDA	High	2	Control	N	A	N	C	C	N	G	G	N	N	C	N	C	N	N	A	N	A	A	N	C	N	T	G	0	11	Pass	Poly
122703	7/17/2015	MDA	High	2	Control	-	-	-	-	C	-	-	-	-	C	-	-	C	N	-	-	T	-	A	-	-	T	-	-	17	1	Fail
122704	7/17/2015	MDA	High	2	Control	-	A	-	-	-	C	-	-	-	-	-	-	-	-	-	-	-	-	-	-	-	-	-	-	22	0	Fail
122705	7/17/2015	MDA	High	2	Control	-	-	-	-	-	-	-	-	-	-	-	-	-	-	-	-	-	-	-	-	-	-	-	-	24	0	Fail
122706	7/20/2015	MDA	High	2	fMDA	-	-	-	-	-	-	-	-	A	-	-	-	-	-	-	-	-	-	-	-	-	-	-	-	23	0	Fail
122707	7/18/2015	MDA	High	2	Control	C	A	C	C	G	C	N	G	A	T	C	G	C	A	C	A	C	T	C	G	C	N	-	G	1	2	Pass	Poly
122708	7/16/2015	MDA	High	2	Control	-	-	-	-	-	-	-	G	-	C	-	G	-	-	-	-	-	-	-	-	-	-	-	-	21	0	Fail
122709	7/18/2015	MDA	High	2	Control	-	-	-	-	-	-	-	-	-	-	-	-	-	-	-	-	-	-	-	-	-	-	-	-	24	0	Fail
122710	7/18/2015	MDA	High	2	Control	T	-	T	T	-	C	A	G	A	T	T	G	T	C	C	C	T	T	A	A	C	T	-	G	3	0	Pass	Mono
122711	8/4/2015	MDA	High	2	MDA	T	-	T	T	-	C	G	G	A	C	T	A	T	A	C	C	T	A	N	A	A	T	-	G	3	1	Pass	Mono
122712	7/20/2015	MDA	High	2	fMDA	-	-	-	-	-	-	-	-	-	-	-	-	-	-	-	-	-	-	-	-	-	-	-	-	24	0	Fail
122713	7/10/2015	MDA	High	2	fMDA	T	-	C	T	-	G	G	G	A	C	C	-	C	C	C	C	T	T	A	A	A	C	-	G	4	0	Pass	Mono
122714	7/10/2015	MDA	High	2	fMDA	-	-	-	-	-	-	-	-	-	-	-	-	-	-	-	-	-	-	-	-	-	-	-	-	24	0	Fail
122715	7/10/2015	MDA	High	2	fMDA	N	-	-	T	-	C	G	G	N	T	C	N	C	A	A	-	C	A	-	N	C	C	-	G	6	4	Fail
122716	7/8/2015	MDA	High	2	fMDA	-	-	-	-	-	-	-	-	-	-	-	-	-	-	-	-	-	-	-	-	-	-	-	-	24	0	Fail
122717	7/20/2015	MDA	High	2	fMDA	N	-	C	T	-	C	N	G	A	C	N	-	N	A	C	A	C	N	A	A	A	N	-	G	4	6	Pass	Poly
122718	7/8/2015	MDA	High	2	fMDA	T	-	C	T	-	C	A	G	A	C	T	G	C	A	C	C	C	T	A	A	A	T	-	G	3	0	Pass	Mono
122719	7/29/2015	MDA	High	2	Control	-	-	-	-	-	-	-	-	-	-	-	-	-	-	-	-	-	-	-	-	-	-	-	-	24	0	Fail
122720	7/23/2015	MDA	Low	2	MDA	C	-	C	T	-	C	G	G	A	T	T	G	C	A	C	C	C	T	N	G	A	T	-	G	3	1	Pass	Mono
122721	7/20/2015	MDA	Low	2	MDA	-	-	-	-	-	C	-	-	A	-	-	-	-	-	C	-	-	-	-	G	-	-	-	G	19	0	Fail
122722	7/20/2015	MDA	Low	2	MDA	N	A	N	T	C	C	A	G	A	T	T	G	N	N	C	C	N	N	A	N	C	T	-	G	1	7	Pass	Poly
122723	7/15/2015	MDA	Low	2	MDA	C	A	C	T	C	C	A	G	A	N	T	G	C	A	C	C	C	N	N	G	N	N	T	G	0	5	Pass	Poly
122724	7/31/2015	MDA	High	2	Control	C	A	C	T	C	C	A	G	A	C	T	G	C	A	C	C	C	N	N	G	N	N	-	G	1	4	Pass	Poly
122725	7/31/2015	MDA	High	2	Control	C	A	C	T	C	C	A	N	A	C	T	N	C	A	C	C	C	N	N	G	N	N	T	G	0	6	Pass	Poly
122726	7/31/2015	MDA	High	2	Control	C	A	C	T	C	C	N	N	A	C	T	N	C	A	C	C	C	N	N	G	C	N	-	G	1	6	Pass	Poly
122727	7/29/2015	MDA	High	2	Control	C	A	N	T	C	N	G	N	N	N	T	A	C	A	C	C	C	N	N	G	C	T	T	G	0	7	Pass	Poly
122728	8/4/2015	MDA	High	2	fMDA	N	A	C	T	C	C	N	N	A	C	T	A	C	A	C	C	C	N	A	N	C	T	-	G	1	5	Pass	Poly
122729	8/4/2015	MDA	High	2	fMDA	T	A	C	T	C	C	A	A	A	C	T	A	C	A	C	C	C	T	A	A	C	T	T	G	0	0	Pass	Mono
122730	8/6/2015	MDA	High	2	fMDA	T	A	C	T	C	C	A	A	A	C	T	A	C	A	C	C	C	T	A	A	C	T	T	G	0	0	Pass	Mono
122731	8/18/2015	MDA	High	2	MDA	T	A	C	T	C	C	A	A	A	C	T	A	C	A	C	C	C	T	A	A	C	T	T	G	0	0	Pass	Mono
122732	8/18/2015	MDA	High	2	MDA	T	A	C	T	C	C	A	A	A	C	T	A	C	A	C	C	C	T	A	A	C	T	-	G	1	0	Pass	Mono
122733	8/18/2015	MDA	High	2	MDA	T	A	C	T	C	C	N	G	N	N	C	G	N	A	C	C	T	A	A	N	N	C	T	G	0	6	Pass	Poly
122734	8/18/2015	MDA	High	2	MDA	-	-	C	-	-	-	G	-	T	-	-	G	-	A	-	-	-	-	A	A	-	-	-	G	16	0	Fail
122735	8/18/2015	MDA	High	2	MDA	-	-	-	-	-	-	-	-	-	-	-	-	-	-	-	-	-	-	-	-	-	-	-	-	24	0	Fail
122736	8/18/2015	MDA	High	2	MDA	T	-	-	-	-	C	-	-	T	-	C	-	C	A	C	-	T	-	-	-	-	-	-	-	16	0	Fail
122737	8/20/2015	MDA	High	2	MDA	-	-	-	T	-	-	-	-	-	-	-	-	-	-	-	-	-	-	-	-	-	-	-	-	23	0	Fail
122738	8/11/2015	MDA	High	2	fMDA	T	A	C	C	C	C	A	G	A	C	C	A	T	C	C	C	N	A	A	G	A	C	T	G	0	1	Pass	Mono
122740	8/20/2015	MDA	High	2	MDA	-	A	-	C	C	-	-	G	A	-	C	A	T	-	C	C	T	A	A	-	-	C	-	G	9	0	Fail
122741	8/18/2015	MDA	High	2	MDA	-	-	-	-	-	-	-	-	-	-	-	-	-	-	-	-	-	-	-	-	-	-	-	-	24	0	Fail
122744	8/11/2015	MDA	Low	2	MDA	-	-	-	-	-	-	-	-	-	-	-	G	-	C	-	-	-	-	-	-	-	-	-	-	22	0	Fail
122745	8/25/2015	MDA	High	2	Control	-	-	-	-	-	-	-	-	-	-	-	-	-	-	-	-	-	-	-	-	-	-	-	-	24	0	Fail
122746	8/25/2015	MDA	Low	2	MDA	-	-	-	-	-	-	-	-	-	-	-	-	-	-	-	-	-	-	-	-	-	-	-	-	24	0	Fail
122747	8/18/2015	MDA	High	2	Control	-	-	-	-	-	-	-	-	-	-	-	-	-	-	-	-	-	-	-	-	-	-	-	-	24	0	Fail
122748	8/18/2015	MDA	High	2	Control	-	-	-	-	-	-	-	-	-	-	-	-	-	-	-	-	-	-	-	-	-	-	-	-	24	0	Fail
122749	8/18/2015	MDA	High	2	Control	-	-	-	-	-	-	-	-	-	-	-	-	-	-	-	-	-	-	-	-	-	-	-	-	24	0	Fail
122750	8/26/2015	MDA	High	2	Control	T	A	C	T	C	C	G	G	A	C	C	G	T	C	A	C	T	T	A	A	A	T	-	G	1	0	Pass	Mono
122751	8/25/2015	MDA	High	2	Control	-	-	-	-	-	-	-	-	-	-	-	-	-	-	-	-	-	-	-	-	-	-	-	-	24	0	Fail
122752	8/26/2015	MDA	High	2	Control	T	-	C	C	G	C	G	G	A	T	T	G	C	A	C	C	C	T	N	G	N	T	T	G	1	2	Pass	Poly
122753	8/26/2015	MDA	High	2	Control	N	A	C	-	N	C	G	G	A	-	T	G	C	A	C	-	C	T	C	G	A	T	-	G	4	2	Pass	Poly
122754	8/7/2015	MDA	High	2	fMDA	C	-	-	-	-	C	-	-	-	-	-	-	-	A	-	-	-	-	-	-	-	-	-	-	21	0	Fail
122755	8/7/2015	MDA	High	2	fMDA	-	-	C	-	-	-	-	-	-	-	T	-	T	-	C	-	-	-	C	-	-	N	-	-	18	1	Fail
122756	8/9/2015	MDA	High	2	fMDA	C	G	C	T	C	C	G	G	A	C	T	G	C	A	C	C	C	A	A	G	A	N	-	G	1	1	Pass	Mono
122757	8/25/2015	MDA	Low	2	MDA	C	A	T	T	C	G	G	G	A	N	T	G	C	A	C	C	C	T	C	A	C	T	T	G	0	1	Pass	Mono
122758	8/25/2015	MDA	Low	2	MDA	-	-	-	-	-	-	G	-	-	-	-	G	-	-	-	-	-	-	-	-	A	T	-	G	19	0	Fail
122759	8/25/2015	MDA	Low	2	MDA	-	-	-	-	-	-	-	-	-	-	-	-	-	-	-	-	-	-	-	-	-	-	-	-	24	0	Fail
122762	8/19/2015	MDA	High	2	Control	T	A	C	T	C	C	G	G	A	C	T	G	T	A	C	C	C	A	C	A	A	C	-	G	1	0	Pass	Mono
122763	8/17/2015	MDA	High	2	Control	-	-	-	C	-	-	-	-	-	-	-	-	-	-	-	-	-	-	-	G	-	-	-	-	22	0	Fail
122764	8/17/2015	MDA	High	2	Control	T	A	T	T	C	G	A	A	A	T	-	G	C	A	C	C	T	T	C	G	A	C	-	G	2	0	Pass	Mono
122765	8/19/2015	MDA	High	2	Control	T	A	C	C	C	N	N	G	N	T	N	G	N	C	N	C	N	T	A	N	N	C	T	G	0	9	Pass	Poly
122766	8/9/2015	MDA	High	2	fMDA	N	A	T	T	C	C	G	G	N	C	C	G	C	N	C	C	T	T	N	N	C	N	-	G	1	6	Pass	Poly
122767	8/3/2015	MDA	High	2	fMDA	T	A	N	T	C	N	G	G	N	C	C	N	C	A	N	C	N	T	C	G	A	C	-	G	1	6	Pass	Poly
122768	8/3/2015	MDA	High	2	fMDA	C	-	-	-	-	-	-	-	-	-	-	G	-	-	-	-	-	-	-	G	-	-	-	G	20	0	Fail
122769	8/3/2015	MDA	High	2	fMDA	-	-	-	-	-	-	-	-	-	-	-	-	-	-	-	-	-	-	-	-	-	-	-	-	24	0	Fail
122770	8/20/2015	MDA	High	2	MDA	T	A	C	T	C	C	G	A	A	T	T	G	T	C	C	C	T	A	A	G	A	T	T	G	0	0	Pass	Mono
122771	8/20/2015	MDA	High	2	MDA	T	-	C	T	C	-	G	-	A	-	-	G	T	A	C	C	T	-	-	G	-	T	-	G	9	0	Fail
122773	8/18/2015	MDA	High	2	MDA	-	-	-	-	-	-	-	-	-	-	-	-	-	C	-	-	-	A	-	-	-	-	-	-	22	0	Fail
122774	8/18/2015	MDA	High	2	MDA	-	-	-	-	G	-	-	-	-	T	-	-	-	-	-	-	-	-	-	-	-	-	-	-	22	0	Fail
122776	9/16/2015	MDA	High	2	MDA	C	A	C	T	C	G	A	G	A	N	T	N	C	A	N	N	C	A	C	N	A	N	-	G	1	6	Pass	Poly
122777	9/18/2015	MDA	High	2	MDA	C	A	C	T	C	C	G	G	A	T	T	G	C	A	A	C	T	A	C	G	C	T	T	G	0	0	Pass	Mono
122778	9/18/2015	MDA	High	2	MDA	T	A	C	T	C	G	A	G	A	C	T	A	T	A	C	A	C	N	C	G	A	T	-	G	1	1	Pass	Mono
122779	9/13/2015	MDA	High	2	MDA	-	-	-	-	-	-	-	-	-	-	-	-	-	-	-	-	-	-	-	-	-	-	-	-	24	0	Fail
122781	9/23/2015	MDA	High	2	MDA	-	-	-	-	-	-	-	-	-	-	-	-	-	-	-	-	-	-	-	-	-	-	-	-	24	0	Fail
122782	9/22/2015	MDA	High	2	MDA	-	-	-	-	-	-	-	-	-	-	-	-	-	-	-	-	-	-	-	-	-	-	-	-	24	0	Fail
122783	9/22/2015	MDA	High	2	MDA	N	A	C	T	C	N	G	-	A	C	T	G	N	A	C	N	C	-	A	G	A	N	-	G	3	5	Pass	Poly
122784	9/26/2015	MDA	High	2	MDA	-	-	-	-	-	C	-	-	-	-	-	-	-	-	-	-	-	-	-	-	-	-	-	-	23	0	Fail
122785	9/26/2015	MDA	High	2	MDA	T	A	T	T	C	G	G	G	A	C	T	-	-	C	C	C	C	A	A	A	A	C	-	G	3	0	Pass	Mono
122786	9/21/2015	MDA	High	2	fMDA	-	-	-	-	-	-	-	-	-	-	-	-	-	-	-	-	-	-	-	-	-	-	-	-	24	0	Fail
122787	9/21/2015	MDA	High	2	fMDA	-	-	-	-	-	-	-	-	A	-	-	-	-	-	-	-	-	-	-	-	-	-	-	-	23	0	Fail
122788	10/13/2015	MDA	High	2	Control	T	A	C	T	C	C	A	G	A	-	T	-	-	A	-	C	T	A	A	G	A	T	-	G	5	0	Fail
122789	10/13/2015	MDA	High	2	Control	T	A	C	T	C	C	A	G	A	T	T	-	C	A	A	C	C	A	A	G	A	C	T	G	1	0	Pass	Mono
122790	10/13/2015	MDA	High	2	Control	T	A	C	T	G	C	A	G	A	T	C	-	C	C	A	A	C	N	N	G	C	C	T	G	1	2	Pass	Poly
122791	10/13/2015	MDA	High	2	Control	T	A	N	T	C	G	G	G	T	T	N	-	T	C	A	C	T	-	C	A	C	C	-	G	3	2	Pass	Poly
122792	9/21/2015	MDA	High	2	Control	T	A	T	C	C	G	G	G	T	T	-	G	T	C	C	A	T	A	A	G	C	C	T	G	1	0	Pass	Mono
122793	9/21/2015	MDA	High	2	Control	-	-	-	-	-	-	-	-	-	-	-	-	-	-	C	-	-	-	-	-	-	-	-	G	22	0	Fail
122794	9/25/2015	MDA	High	2	Control	T	A	T	T	G	C	A	G	A	C	C	A	C	C	C	-	C	A	C	A	A	T	-	G	2	0	Pass	Mono
122795	9/28/2015	MDA	High	2	Control	T	A	C	T	C	C	A	G	A	T	T	-	C	A	C	C	C	A	A	G	A	C	T	G	1	0	Pass	Mono
122796	9/19/2015	MDA	Low	2	MDA	-	-	-	-	-	-	-	-	-	-	-	-	-	-	-	-	-	-	-	-	-	-	-	-	24	0	Fail
122797	9/24/2015	MDA	Low	2	MDA	-	-	-	-	-	-	-	-	-	-	-	-	-	-	-	-	-	-	-	-	-	-	-	-	24	0	Fail
122798	9/24/2015	MDA	High	2	MDA	-	-	-	-	-	-	-	-	A	-	-	-	-	C	-	-	-	-	-	-	-	-	-	-	22	0	Fail
122799	9/16/2015	MDA	High	2	fMDA	T	-	C	-	C	N	G	A	A	T	T	G	T	C	C	C	T	-	A	G	A	T	-	G	4	1	Pass	Mono
122800	9/15/2015	MDA	High	2	fMDA	-	-	-	-	-	-	-	-	-	-	-	-	-	-	-	-	-	-	-	-	-	-	-	-	24	0	Fail
122801	9/14/2015	MDA	High	2	fMDA	N	A	-	-	N	N	N	G	N	C	N	G	C	A	N	C	T	-	A	G	A	C	-	G	4	7	Pass	Poly
122802	9/25/2015	MDA	High	2	fMDA	N	A	C	T	N	N	N	G	N	N	N	N	C	A	N	C	T	N	A	G	N	C	N	G	0	12	Pass	Poly
122803	9/25/2015	MDA	High	2	fMDA	T	A	C	T	G	G	G	G	T	T	T	A	T	A	A	C	T	T	A	G	A	C	G	G	0	0	Pass	Mono
122804	9/25/2015	MDA	High	2	fMDA	T	A	N	T	G	N	G	G	A	C	T	G	C	A	N	-	T	N	A	G	A	C	T	G	1	4	Pass	Poly
122805	9/26/2015	MDA	High	2	Control	C	A	N	T	N	N	A	G	N	C	T	A	N	A	A	A	C	T	N	A	N	T	T	G	0	7	Pass	Poly
122806	9/25/2015	MDA	High	2	Control	C	A	T	T	G	G	A	G	T	C	-	A	C	A	N	A	C	T	C	A	A	N	-	G	2	2	Pass	Poly
122807	9/26/2015	MDA	High	2	Control	-	-	-	-	-	-	-	-	T	-	-	-	-	A	A	-	C	-	-	-	-	-	-	-	20	0	Fail
122808	9/25/2015	MDA	High	2	Control	-	-	-	-	-	G	-	G	T	-	-	-	-	-	-	-	-	-	-	G	-	-	-	-	20	0	Fail
122809	9/26/2015	MDA	High	2	Control	-	-	-	-	-	-	-	-	-	-	-	-	-	-	-	-	-	-	-	-	-	T	-	-	23	0	Fail
122810	9/26/2015	MDA	High	2	Control	-	-	-	-	-	-	-	-	-	-	-	-	-	-	-	-	-	-	-	-	-	-	-	-	24	0	Fail
122811	9/30/2015	MDA	High	2	Control	-	-	-	-	-	-	-	-	-	-	-	-	-	-	-	-	-	-	-	-	-	-	-	-	24	0	Fail
122812	9/30/2015	MDA	High	2	Control	-	-	-	-	-	-	-	-	-	-	-	-	-	-	-	-	-	-	-	-	-	-	-	-	24	0	Fail
122813	9/16/2015	MDA	High	2	fMDA	-	A	-	-	-	-	-	-	-	-	-	-	-	-	-	-	-	-	-	-	-	-	-	-	23	0	Fail
122814	9/16/2015	MDA	High	2	fMDA	C	A	C	T	C	N	A	N	N	N	C	N	C	C	C	C	C	-	A	G	A	T	-	G	2	5	Pass	Poly
122815	9/21/2015	MDA	High	2	fMDA	-	-	-	-	-	-	-	-	-	-	-	-	-	-	-	-	-	-	-	-	-	-	-	-	24	0	Fail
122816	10/12/2015	MDA	High	2	fMDA	T	A	C	T	C	C	G	G	A	C	C	A	C	C	C	A	C	A	C	G	A	C	-	G	1	0	Pass	Mono
122817	10/13/2015	MDA	High	2	fMDA	T	A	T	T	C	C	G	G	A	C	C	A	C	C	C	C	T	A	C	G	C	T	T	G	0	0	Pass	Mono
122818	10/23/2015	MDA	High	2	MDA	-	-	-	-	-	-	-	-	-	-	T	-	-	-	-	-	-	-	-	-	-	-	-	-	23	0	Fail
122819	10/20/2015	MDA	High	2	fMDA	-	-	-	-	-	-	-	-	-	-	-	-	-	-	-	-	-	-	C	-	-	-	-	-	23	0	Fail
122820	10/20/2015	MDA	High	2	fMDA	-	-	-	-	-	-	-	-	-	-	-	-	-	-	-	-	-	-	-	-	-	-	-	-	24	0	Fail
122821	10/12/2015	MDA	High	2	fMDA	C	A	C	T	C	C	-	G	A	T	C	G	-	N	C	C	T	-	A	G	A	N	-	G	4	2	Pass	Poly
122822	10/28/2015	MDA	High	2	fMDA	T	A	C	T	C	-	A	G	T	C	T	A	T	C	A	C	T	A	C	G	A	C	-	G	2	0	Pass	Mono
122823	10/28/2015	MDA	High	2	fMDA	-	-	C	-	-	-	-	-	-	-	-	-	-	-	-	-	-	-	-	-	-	-	-	-	23	0	Fail
122824	10/28/2015	MDA	High	2	fMDA	-	-	-	-	-	-	-	-	-	-	-	-	-	-	-	-	-	-	-	A	-	T	-	-	22	0	Fail
122825	10/28/2015	MDA	High	2	fMDA	-	-	-	-	-	-	-	-	-	-	-	-	-	-	-	-	-	-	-	-	-	-	-	-	24	0	Fail
122826	11/8/2015	MDA	High	2	Control	T	A	C	T	-	-	-	G	-	-	-	-	C	-	-	-	T	-	A	G	-	-	-	-	15	0	Fail
122827	11/8/2015	MDA	High	2	Control	-	-	-	-	-	-	-	-	-	-	-	-	-	-	-	-	-	-	-	-	-	-	-	-	24	0	Fail
122828	11/8/2015	MDA	High	2	Control	-	-	-	-	-	-	-	-	-	-	-	-	-	-	-	-	-	-	-	-	-	-	-	-	24	0	Fail
122829	11/8/2015	MDA	High	2	Control	C	A	C	C	C	C	G	G	A	N	N	G	C	A	C	A	C	A	A	G	C	C	T	G	0	2	Pass	Poly
122830	10/19/2015	MDA	High	2	Control	-	-	-	-	-	-	-	-	-	-	-	-	-	A	-	A	-	-	-	A	C	C	-	-	19	0	Fail
122831	10/18/2015	MDA	High	2	Control	-	-	-	-	-	-	-	-	-	-	-	-	-	-	-	-	-	-	-	-	-	-	-	-	24	0	Fail
122832	10/18/2015	MDA	High	2	Control	-	-	-	-	-	-	-	-	-	-	-	-	-	-	-	-	-	-	-	-	-	-	-	-	24	0	Fail
122833	10/18/2015	MDA	High	2	Control	-	-	-	-	-	-	-	-	-	-	-	-	-	-	-	-	-	-	-	-	-	-	-	-	24	0	Fail
122834	10/18/2015	MDA	High	2	Control	N	A	N	-	C	C	G	G	A	T	C	G	C	A	C	C	T	A	A	A	N	N	-	G	2	4	Pass	Poly
122835	10/19/2015	MDA	High	2	Control	N	A	C	T	C	N	A	G	A	N	N	G	C	N	A	N	N	N	N	N	C	N	T	G	0	11	Pass	Poly
122836	10/19/2015	MDA	High	2	Control	-	-	-	-	-	-	-	-	A	-	T	-	-	-	-	-	-	-	-	-	-	-	-	-	22	0	Fail
122837	10/14/2015	MDA	Low	2	fMDA	T	A	T	T	C	C	A	G	T	T	T	G	T	A	A	C	T	A	C	G	C	C	-	G	1	0	Pass	Mono
122838	10/26/2015	MDA	Low	2	MDA	-	-	-	-		-	-	-	-	-	-	-	-	-	-	-	-	-	-	-	-	-	-	-	23	0	Fail
122840	11/29/2015	MDA	High	2	fMDA	-	-	-	-	-	-	-	-	-	-	-	-	-	-	-	-	-	-	-	-	-	-	-	-	24	0	Fail
122841	9/16/2015	MDA	High	2	fMDA	-	-	-	-	-	-	-	-	-	-	-	-	-	-	-	-	-	-	-	-	-	-	-	G	23	0	Fail
122842	12/4/2015	MDA	High	2	MDA	T	A	-	T	G	G	G	G	A	T	-	G	T	C	C	C	C	A	C	A	C	T	-	G	3	0	Pass	Mono
122843	11/13/2015	MDA	Low	2	Control	-	-	-	-	-	-	-	-	-	-	-	-	-	-	-	-	-	-	-	-	-	-	-	-	24	0	Fail
122844	12/20/2015	MDA	High	2	MDA	T	A	N	T	N	N	A	G	A	N	N	N	T	A	C	C	N	T	N	N	N	N	T	G	0	11	Pass	Poly
122845	12/20/2015	MDA	High	2	MDA	T	A	T	T	G	G	G	G	T	T	T	A	N	A	C	C	C	T	A	G	N	C	-	G	1	2	Pass	Poly
122847	12/26/2015	MDA	High	2	MDA	-	-	-	-	-	-	-	-	-	-	-	-	-	-	-	-	-	-	-	-	-	-	-	-	24	0	Fail
122848	12/8/2015	MDA	Low	2	Control	T	A	N	C	G	C	A	G	T	N	T	A	T	A	C	C	T	A	A	A	C	T	-	G	1	2	Pass	Poly
122850	12/30/2015	MDA	High	2	Control	-	-	-	T	-	-	-	-	-	-	-	-	-	-	-	-	-	-	-	-	-	-	-	-	23	0	Fail
122851	1/27/2016	MDA	High	2	Control	-	-	-	-	-	-	-	-	-	-	-	-	-	-	-	-	-	-	-	-	-	-	-	-	24	0	Fail
122852	2/10/2016	MDA	High	2	Control	-	-	-	-	-	-	-	-	-	-	-	-	-	-	-	-	-	-	-	-	-	-	-	-	24	0	Fail
122853	2/8/2016	MDA	High	2	Control	-	-	-	-	-	-	-	-	-	-	-	-	-	-	-	-	-	-	-	-	-	-	-	-	24	0	Fail
122854	2/8/2016	MDA	High	2	Control	T	A	T	T	G	C	G	G	A	T	C	A	C	C	A	A	T	T	C	G	C	C	-	G	1	0	Pass	Mono
122855	2/9/2016	MDA	High		fMDA
122856	2/8/2016	MDA	High		fMDA
122857	2/8/2016	MDA	High		fMDA
122858	3/6/2016	MDA	High	2	MDA	-	-	-	-	-	-	-	-	-	-	-	-	-	-	-	-	-	-	-	-	-	-	-	-	24	0	Fail
122859	3/6/2016	MDA	High	2	MDA	T	A	C	T	C	G	G	G	N	N	C	-	C	A	A	A	N	T	C	A	C	N	-	G	2	4	Pass	Poly
122860	3/6/2016	MDA	High	2	MDA	C	A	C	T	C	C	G	N	A	N	C	G	T	A	C	C	T	T	N	G	A	C	-	G	1	3	Pass	Poly
122861	2/25/2016	MDA	High		MDA
122862	2/27/2016	MDA	Low		Control
122863	3/4/2016	MDA	High	2	MDA	-	-	-	-	-	-	-	-	-	-	-	-	-	-	-	-	-	-	-	-	-	-	-	-	24	0	Fail
122864	2/24/2016	MDA	High	2	MDA	-	-	-	-	-	-	-	-	A	-	-	-	-	-	-	-	-	-	-	-	-	-	-	-	23	0	Fail
122865	2/24/2016	MDA	High	2	MDA	-	-	-	-	-	-	-	-	-	-	-	-	-	-	-	-	-	-	-	-	-	-	-	-	24	0	Fail
122866	2/28/2016	MDA	High	2	MDA	-	-	-	-	-	-	-	-	-	-	-	-	-	-	-	-	-	-	-	-	-	-	-	G	23	0	Fail
122867	3/2/2016	MDA	High	2	MDA	-	-	-	-	-	C	-	-	-	-	-	-	-	-	-	-	-	-	-	-	-	-	-	-	23	0	Fail
122868	3/27/2016	MDA	High		fMDA
122869	3/27/2016	MDA	High		fMDA
122870	3/10/2016	MDA	High		fMDA
122871	4/7/2016	MDA	High	2	MDA	N	A	T	T	C	N	G	N	A	N	N	A	N	A	N	C	T	A	N	N	A	T	T	G	0	9	Pass	Poly
122872	4/7/2016	MDA	High	2	MDA	T	N	C	T	C	G	G	G	N	N	C	-	C	A	A	A	N	T	C	G	C	N	-	G	2	5	Pass	Poly
122873	3/24/2016	MDA	Low	2	fMDA	-	-	-	-	-	-	-	-	-	-	C	-	-	-	-	-	-	-	-	-	-	-	-	-	23	0	Fail
122874	3/19/2016	MDA	High	2	fMDA	C	A	C	T	C	C	G	G	A	C	C	G	C	A	C	A	C	A	A	G	C	T	-	G	1	0	Pass	Mono
122875	3/31/2016	MDA	High	2	fMDA	-	-	-	-	-	-	-	-	-	-	-	-	-	-	-	-	-	-	-	-	-	-	-	-	24	0	Fail
122876	4/13/2016	MDA	High	2	Control	-	-	-	-	-	-	-	-	-	-	-	A	-	-	-	-	C	-	-	-	-	-	-	-	22	0	Fail
122877	4/13/2016	MDA	High		Control
