# Supplementary material for: Evidence for Reduced Malaria Parasite Population after Application of Population-Level Antimalarial Drug Strategies in Southern Province, Zambia
Source: Am J Trop Med Hyg. 2020 Jul 2;103(2 Suppl):66–73. doi: 10.4269/ajtmh.19-0666 (PMC7416975; doi:10.4269/ajtmh.19-0666)
Supplement: Supplementary file 4 [file tpmd190666.SD4.xlsx]

## Sheet: SupplementalTable2A
Supplemental Table 2A
Study/Survey	Baseline	Cohort	Cohort_Batch 1	Cohort_Batch 2	Cohort_NoDate	Cohort_Season1_(DEC14_MAY15)	Cohort_Season2_(DEC15_MAY16)	Cohort_Intermittent+Season2	Batch1_CONTROL	Batch1_fMDA	Batch1_MDA	Batch2_CONTROL	Batch2_fMDA	Batch2_MDA	Baseline_McCOIL	Cohort_McCOIL
Received	845	793	469	324	28	484	19	281	148	210	111	109	119	96
Missing	9	9	0	9	0	0	9	9	0	0	0	2	6	1
Attempted	836	784	469	315	28	484	10	272	148	210	111	107	113	95
Failed	282	430	259	171	15	270	5	145	86	112	61	63	60	48
Passed	554	354	210	144	13	214	5	127	62	98	50	44	53	47	551	354
Passed_Polygenomic	478	194	125	69	7	126	2	61	41	54	30	23	22	24	394	145
Passed_Monogenomic	76	160	85	75	6	88	3	66	21	44	20	21	31	23	157	209
Percent Failed	0.337321	0.548469	0.552239	0.542857	0.535714	0.557851	0.5	0.533088	0.581081	0.533333	0.54955	0.588785	0.530973	0.505263
Percent Monogenomic	0.137184	0.451977	0.404762	0.520833	0.461538	0.411215	0.6	0.519685	0.33871	0.44898	0.4	0.477273	0.584906	0.489362	0.284936	0.590395
Average COI_McCOIL															2.4	1.7
	2014	2015												2016				No Date Available	Totals	Season 1	Season 2	Intermittent + Season 2
Month	D	J	F	M	A	M	J	J	A	S	O	N	D	J	F	M	A
MDA Round	R1		R2								R3				R4
	Season 1						Intermittent						Season 2
HIGH_NotDone	0	0	0	0	0	0	0	0	0	0	0	0	0	0	4	3	1	0	8	0	8	8
HIGH_Failed	44	27	45	31	29	40	34	31	22	18	12	4	2	0	0	1	1	14	355	216	4	125
HIGH_Passed_Mono	20	7	7	10	13	19	27	8	12	8	4	0	1	0	1	1	0	5	143	76	3	62
HIGH_Passed_Poly	43	11	7	9	14	18	14	13	8	8	5	1	2	0	0	0	0	7	160	102	2	51
HIGH_Total Pass	63	18	14	19	27	37	41	21	20	16	9	1	3	0	1	1	0	12	303	178	5	113
LOW_NotDone	0	0	0	0	0	0	0	0	0	0	0	0	0	0	1	0	0	0	1	0	1	1
LOW_Failed	13	9	5	11	5	11	7	4	4	2	1	1	0	0	0	1	0	1	75	54	1	20
LOW_Passed_Mono	4	2	2	0	0	4	0	2	1	0	1	0	0	0	0	0	0	1	17	12	0	4
LOW_Passed_Poly	10	1	3	4	1	5	8	2	0	0	0	0	0	0	0	0	0	0	34	24	0	10
LOW_Total Pass	14	3	5	4	1	9	8	4	1	0	1	0	0	0	0	0	0	1	51	36	0	14
HIGH+LOW_Failed	57	36	50	42	34	51	41	35	26	20	13	5	2	0	0	2	1	15	430	270	5	145
HIGH+LOW_Passed_Mono	24	9	9	10	13	23	27	10	13	8	5	0	1	0	1	1	0	6	160	88	3	66
HIGH+LOW_Passed_Poly	53	12	10	13	15	23	22	15	8	8	5	1	2	0	0	0	0	7	194	126	2	61
HIGH+LOW_Total Pass	77	21	19	23	28	46	49	25	21	16	10	1	3	0	1	1	0	13	354	214	5	127
Proportion of Samples	214/354 = 60%						122/354 = 34%						5/354 = 1%
