# Supplementary material for: Evidence for Reduced Malaria Parasite Population after Application of Population-Level Antimalarial Drug Strategies in Southern Province, Zambia
Source: Am J Trop Med Hyg. 2020 Jul 2;103(2 Suppl):66–73. doi: 10.4269/ajtmh.19-0666 (PMC7416975; doi:10.4269/ajtmh.19-0666)
Supplement: Supplementary file 5 [file tpmd190666.SD5.xlsx]

## Sheet: SupplementalTable2B
Supplemental Table 2B
Baseline vs. Cohort
	Pass	Fail
Baseline	554	282	836
Cohort	354	430	784
S (FET): <0.00001	908	712	1620
	Pass_Poly	Pass_Mono
Baseline	478	76	554
Cohort	194	160	354
S (FET): <0.00001	672	236	908
Cohort Analysis: By Batch
	Pass	Fail
Cohort_Batch 1	210	259	469
Cohort_Batch 2	144	171	315
NS (FET): 0.8263	354	430	784
	Pass_Poly	Pass_Mono
Cohort_Batch 1	125	85	210
Cohort_Batch 2	69	75	144
S (FET): <0.0388	194	160	354
Cohort: By Season
	Pass	Fail
Cohort_Season 1	214	270	484
Cohort_Intermittent+Season 2	127	145	272
NS (FET): 0.5426	341	415	756
	Pass_Poly	Pass_Mono
Cohort_Season 1	126	88	214
Cohort_Intermittent+Season 2	61	66	127
NS (FET): 0.0563	187	154	341
Cohort: By Intervention					Cohort: HIGH vs. LOW Prevalence Settings
						Pass	Fail
					High	303	355	658
					Low	51	75	126
CONTROL ARM					NS (FET): 0.2826	354	430	784
	Pass	Fail				Pass_Poly	Pass_Mono
CONTROL_Batch1	62	86	148		High	160	143	303
CONTROL_Batch2	44	63	107		Low	34	17	51
NS (FET): 0.1	106	149	255		NS (FET): 0.0698	194	160	354
	Pass_Poly	Pass_Mono			Cohort: HIGH vs. LOW Subsets
CONTROL_Batch1	41	21	62			Pass_Mono	Pass_Poly
CONTROL_Batch2	23	21	44		HIGH_Season 1	76	102	178
NS (FET): 0.1642	64	42	106		HIGH_Season 2	3	2	5
fMDA ARM					N.S. (FET): 0.6534	79	104	183
	Pass	Fail			HIGH_Season 1	76	102	178
FMDA_Batch1	98	112	210		HIGH_Intermittent+Season 2	62	51	113
FMDA_Batch2	53	60	113		N.S. (FET): 0.0538	138	153	291
NS (FET): 1	151	172	323
	Pass_Poly	Pass_Mono			LOW_Season 1	12	24	36
FMDA_Batch1	54	44	98		LOW_Season 2	0	0	0
FMDA_Batch2	22	31	53		N.S. (FET): 1	12	24	36
NS (FET): 0.1268	76	75	151		LOW_Season 1	12	24	36
MDA ARM					LOW_Intermittent+Season 2	4	10	14
	Pass	Fail			N.S. (FET): 1	16	34	50
MDA_Batch1	50	61	111
MDA_Batch2	47	48	95		HIGH+LOW_Season 1	88	126	214
NS (FET): 0.5764	97	109	206		HIGH+LOW_Season 2	3	2	5
	Pass_Poly	Pass_Mono			N.S. (FET): 0.6513	91	128	219
MDA_Batch1	30	20	50		HIGH+LOW_Season 1	88	126	214
MDA_Batch2	24	23	47		HIGH+LOW_Intermittent+Season 2	66	61	127
NS (FET): 0.4179	54	43	97		N.S. (FET): 0.0563	154	187	341
