# Supplementary material for: Evidence for Reduced Malaria Parasite Population after Application of Population-Level Antimalarial Drug Strategies in Southern Province, Zambia
Source: Am J Trop Med Hyg. 2020 Jul 2;103(2 Suppl):66–73. doi: 10.4269/ajtmh.19-0666 (PMC7416975; doi:10.4269/ajtmh.19-0666)
Supplement: Supplementary file 6 [file tpmd190666.SD6.xlsx]

## Sheet: SupplementalTable3
	Supplemental Table 3
Cluster	Sample	Date	First	Last	Days	Person	Household	Distance (Mi)	Distance (Km)	BARCODE																									Lab ID	Study ID	Location	PersonID	ResultLabel	houseid
F1	1_118511_pre.2015_Control	3/23/2015	3/23/2015	7/25/2015	124	ND	ND	0	0	TATTXGAGACCACAACCTAAXCTG	T	A	T	T	X	G	A	G	A	C	C	A	C	A	A	C	C	T	A	A	X	C	T	G	118422	Sinazongwe HC.4.005 6-020.FP	Sinazongwe HC	{40E67FE5-59AA-43B2-92CB-C32109BE06CE}	005-6-020	{EE7706C9-B79A-49C9-8E99-C33293EA801C}	519.95	0.861111	0.205882	0.15625
	1_118422_pre.2015_Control	4/17/2015				2	8			TATTCGAGACCACAACCTAAACTG	T	A	T	T	C	G	A	G	A	C	C	A	C	A	A	C	C	T	A	A	A	C	T	G	118523	Sinazongwe HC.MDA005 6-020.5.FP	Sikaneka
	1_122595_post.2015_Control	6/20/2015				2	8			TATTCGAGACTACAACCTAAACTG	T	A	T	T	C	G	A	G	A	C	T	A	C	A	A	C	C	T	A	A	A	C	T	G	122595	Sinazongwe.HC.7.MDA005.6-020.FP	Sinazongwe HC	{40E67FE5-59AA-43B2-92CB-C32109BE06CE}	005-6-020	{EE7706C9-B79A-49C9-8E99-C33293EA801C}	519.95	0.861111	0.205882	0.15625
	1_122678_post.2015_Control	7/25/2015				2	8			TATTCGAGACTACAACCTAAACTG	T	A	T	T	C	G	A	G	A	C	T	A	C	A	A	C	C	T	A	A	A	C	T	G	122678	Sinazongwe.HC.8.MDA005.6-020.FP	Sinazongwe HC	{40E67FE5-59AA-43B2-92CB-C32109BE06CE}	005-6-020	{EE7706C9-B79A-49C9-8E99-C33293EA801C}	519.95	0.861111	0.205882	0.15625
	1_118523_pre.2015_fMDA	ND				ND	ND			TATTCGAGACTACAACXTXAACXG	T	A	T	T	C	G	A	G	A	C	T	A	C	A	A	C	X	T	X	A	A	C	X	G	118511	Chabbobboma.016-4-111.5.FP	Chabbobboma
F2	15_118420_pre.2015_fMDA	4/11/2015	4/11/2015	6/15/2015	65	3	6	0	0	CACTCCAGAXCGCACCCACGCTTG	C	A	C	T	C	C	A	G	A	X	C	G	C	A	C	C	C	A	C	G	C	T	T	G	118420	Sikaneka.5.050 8-002.FP	Sikaneka	{691937A8-58E9-4A37-8969-15523CD82A7C}	050-8-002	{E93F0FEB-4B2F-413A-BC31-BD264F6C7205}	489.75	0.535714	0.148148	0.0512821
	15_122583_post.2015_fMDA	6/15/2015				3	6			CACTCCAGATTGCACCCACGCTTG	C	A	C	T	C	C	A	G	A	T	T	G	C	A	C	C	C	A	C	G	C	T	T	G	122583	Sikaneka.7.MDA050.8-002.FP	Sikaneka	{691937A8-58E9-4A37-8969-15523CD82A7C}	050-8-002	{E93F0FEB-4B2F-413A-BC31-BD264F6C7205}	489.75	0.535714	0.148148	0.0512821
F3	14_118216_pre.2015_fMDA	3/13/2015	3/13/2015	3/13/2015	0	1	9	0	0	TACTCGGGTCTGCXCATAAGATGG	T	A	C	T	C	G	G	G	T	C	T	G	C	X	C	A	T	A	A	G	A	T	G	G	118216	Sinamalima.4.MDA072.8-036.FP	Sinamalima	{151CC3C5-BB93-403E-A69D-50B4F72386C4}	072-8-036	{F93579A6-8C55-4D5F-840E-3A1891803399}	540.05	0.510204	0.225	0.0212766
	14_118217_pre.2015_fMDA	3/13/2015					9			TACTCGXGTCTGCXCATAAGATGG	T	A	C	T	C	G	X	G	T	C	T	G	C	X	C	A	T	A	A	G	A	T	G	G	118217	Sinamalima.4.MDA072.9-035.FP	Sinamalima	{BA0DDB5E-28E6-454E-8CE2-34F367F0EB8D}	072-9-035	{F93579A6-8C55-4D5F-840E-3A1891803399}	540.05	0.510204	0.225	0.0212766
F4	5_118165_pre.2015_MDA	12/15/2014	12/15/2014	12/15/2014	0		2	0	0	CACTCCGGATCACACATTAGANTG	C	A	C	T	C	C	G	G	A	T	C	A	C	A	C	A	T	T	A	G	A	N	T	G	118165	Sianyoolo.1.MDA055.6-012.FP	Sianyoolo	{D5F52079-72D4-44E7-B830-F83DF4A87DBC}	055-6-012	{32E1C350-5B99-4097-A440-ED416D68B9BC}	574.55	0.730769	0	0.0810811
	5_118168_pre.2015_MDA	12/15/2014					2			CACTCCGGATCACACATXAGATTG	C	A	C	T	C	C	G	G	A	T	C	A	C	A	C	A	T	X	A	G	A	T	T	G	118168	Sianyoolo.1.MDA055.8-010.FP	Sianyoolo	{FB7FBB40-AC86-4E7B-B955-22CEC9E2EE7A}	055-8-010	{32E1C350-5B99-4097-A440-ED416D68B9BC}	574.55	0.730769	0	0.0810811
F5	16_122544_post.2015_MDA	5/12/2015	5/12/2015	5/12/2015	0		5	0	0	TACTCCGGTCTGCCXCCTAGACTG	T	A	C	T	C	C	G	G	T	C	T	G	C	C	X	C	C	T	A	G	A	C	T	G	122544	Sianyoolo.6.MDA055.8-141.FP	Sianyoolo	{BEDE2149-0DEE-43CC-AEFA-C61D1DAE96A5}	055-8-141	{AC879F77-807C-49A5-B372-4C9FE305ADAA}	580.2	0.730769	0	0.0810811
	16_122545_post.2015_MDA	5/12/2015					5			TACTCCGGTCTGCCACCTAGACTG	T	A	C	T	C	C	G	G	T	C	T	G	C	C	A	C	C	T	A	G	A	C	T	G	122545	Sianyoolo.6.MDA055.7-142.FP	Sianyoolo	{14F5FDEC-51A0-4464-9C11-98E50196E8EC}	055-7-142	{AC879F77-807C-49A5-B372-4C9FE305ADAA}	580.2	0.730769	0	0.0810811
F6	6_122711_post.2015_MDA	8/4/2015	4/14/2015	8/4/2015	112	5	4	0	0	TXTTXCGGACTATACCTANAATXG	T	X	T	T	X	C	G	G	A	C	T	A	T	A	C	C	T	A	N	A	A	T	X	G	122711	Chisanga.8.MDA059.1-033.FP	Chisanga	{93960F3E-E1AC-400B-A018-0867A01B91E6}	059-1-033	{A661AB84-23B0-4BF8-A039-C630F68E29F8}	558.5	0.653061	0.419355	0.0227273
	6_117958_pre.2015_MDA	4/14/2015								TATTXCXGACCATACCTAXAATTG	T	A	T	T	X	C	X	G	A	C	C	A	T	A	C	C	T	A	X	A	A	T	T	G	117958	Chisanga.5.MDA059.10-026.FP	Chisanga	{13FB180A-DE88-4CCD-8E81-05F8396CB7BC}	059-10-026	{8470AB54-FE23-429E-972B-61842D0F2A8F}	564.25	0.653061	0.419355	0.0227273
	6_117965_pre.2015_MDA	5/27/2015	5/27/2015	8/4/2015	69	5	4			TATTCCGXACCATACCTACAATTG	T	A	T	T	C	C	G	X	A	C	C	A	T	A	C	C	T	A	C	A	A	T	T	G	117965	Chisanga.6.MDA059.1-033.FP	Chisanga	{93960F3E-E1AC-400B-A018-0867A01B91E6}	059-1-033	{A661AB84-23B0-4BF8-A039-C630F68E29F8}	558.5	0.653061	0.419355	0.0227273
F7	10_122636_post.2015_Control	6/11/2015	6/11/2015	8/17/2015	67			0.395	0.635691	TACTCGAAATCGCACCTTCGACXG	T	A	C	T	C	G	A	A	A	T	C	G	C	A	C	C	T	T	C	G	A	C	X	G	122636	GVDC.7.MDA010.2-008.FP	GVDC	{CB64CBA9-9DCF-40CE-8BB6-5ABE2B54DF24}	010-2-008	{B0211D75-4421-476B-8D93-3A4D92ED6250}	491.35	0.842105	0.375	0.212766
	10_122637_post.2015_Control	6/11/2015								TATTCGAAATCGCACCTTCGACXG	T	A	T	T	C	G	A	A	A	T	C	G	C	A	C	C	T	T	C	G	A	C	X	G	122637	GVDC.7.MDA010.8-002.FP	GVDC	{C72D29F6-889B-411C-96F2-85CB3653EAE3}	010-8-002	{B0875E41-4C42-4CC4-927D-BCBCA20AA72C}	491.152	0.842105	0.375	0.212766
	10_122764_post.2015_Control	8/17/2015								TATTCGAAATXGCACCTTCGACXG	T	A	T	T	C	G	A	A	A	T	X	G	C	A	C	C	T	T	C	G	A	C	X	G	122764	GVDC.9.MDA010.4-006.FP	GVDC	{58D5B4C9-F1FD-4CB8-93DC-4C580890FF18}	010-4-006	{3B872474-B980-4FA3-AB91-12CD3EBE936F}	492.867	0.842105	0.375	0.212766
F+D_1	2_122729_post.2015_fMDA	8/4/2015	8/4/2015	8/18/2015	14	ND	ND	25	40.2336	TACTCCAAACTACACCCTAACTTG	T	A	C	T	C	C	A	A	A	C	T	A	C	A	C	C	C	T	A	A	C	T	T	G	122729	Sinamalima.9.MDA072.5-005.FP	Sinamalima
	2_122730_post.2015_fMDA	8/6/2015	2015-03-13	8/6/2015	146	1	9			TACTCCAAACTACACCCTAACTTG	T	A	C	T	C	C	A	A	A	C	T	A	C	A	C	C	C	T	A	A	C	T	T	G	122730	Sinamalima.9.MDA072.8-036.FP	Sinamalima	{151CC3C5-BB93-403E-A69D-50B4F72386C4}	072-8-036	{F93579A6-8C55-4D5F-840E-3A1891803399}	540.05	0.510204	0.225	0.0212766
	2_122731_post.2015_MDA	8/18/2015					1			TACTCCAAACTACACCCTAACTTG	T	A	C	T	C	C	A	A	A	C	T	A	C	A	C	C	C	T	A	A	C	T	T	G	122731	Sinafala.9.MDA074.1-017.FP	Sinafala	{0E57FC60-3D9E-4D78-AB14-E7C7C1CF2006}	074-1-017	{0A044832-0B30-4AB3-88E5-68896EFA2723}	503.5	0.704545	0.254545	0.0566038
	2_122732_post.2015_MDA	8/18/2015					1			TACTCCAAACTACACCCTAACTXG	T	A	C	T	C	C	A	A	A	C	T	A	C	A	C	C	C	T	A	A	C	T	X	G	122732	Sinafala.9.MDA074.3-015.FP	Sinafala	{AFFE2EA5-58D8-443B-AA11-8A41C77FB04F}	074-3-015	{0A044832-0B30-4AB3-88E5-68896EFA2723}	503.5	0.704545	0.254545	0.0566038
F+D_2	3_100311_MTAT	2012-04-20	2012-04-20	10/13/2015	1271	ND		141	226.918	TACTCCAGATTATAACTAAACCTG	T	A	C	T	C	C	A	G	A	T	T	A	T	A	A	C	T	A	A	A	C	C	T	G	100311				Z020 9-069	{8C61166D-3BFB-4B68-8610-2AFBA65CCAC8}	512.984
	3_100189_MTAT	2012-04-27	2012-04-20	2012-04-27	7	ND				TXCXCCAGATCXCAACTXAGXTTG	T	X	C	X	C	C	A	G	A	T	C	X	C	A	A	C	T	X	A	G	X	T	T	G	100189				Z070 2-008	{C0EAB8A3-1419-4468-96DA-5A7C25582184}	558.496
	3_122788_post.2015_Control	10/13/2015	12/3/2014	10/13/2015	314					TACTCCAGAXTXXAXCTAAGATXG	T	A	C	T	C	C	A	G	A	X	T	X	X	A	X	C	T	A	A	G	A	T	X	G	122788	Chabbobboma.10.MDA016.4-030.FP	Chabbobboma	{A6623BFA-449A-45D3-9AE4-DB5C50B48DC3}	016-4-030	{0D78C0BF-A550-4EBA-8D0D-7A3ECA2C8AAC}	514.1
	3_117935_pre.2015_fMDA	2/9/2015								TACTCGAXAXCGCAACTXAGCTTG	T	A	C	T	C	G	A	X	A	X	C	G	C	A	A	C	T	X	A	G	C	T	T	G	117935	Cheeba.3.MDA077.2-008.FP	Cheeba	{067BE789-59C5-4C27-9AA4-F6486949A546}	077-2-008	{04495DE7-2338-49A9-8CA0-19CAE2353C40}	999.1
	3_117979_pre.2015_fMDA	12/3/2014								TACTCCAGATTGCCACTAAGATTG	T	A	C	T	C	C	A	G	A	T	T	G	C	C	A	C	T	A	A	G	A	T	T	G	117979	Chiyabi.1.MDA079.7-003.FP	Chiyabi	{8032E286-3EDB-4650-9975-83E80C008F29}	079-7-003	{89C6454F-A945-46D8-A273-DF75EFE7E5C3}	496.45	0.781818	0.518519	0.0909091
	3_118163_pre.2015_fMDA	5/26/2015	5/26/2015	6/17/2015	22	4	3			TACTCCAXAXTATAAATTCAATTG	T	A	C	T	C	C	A	X	A	X	T	A	T	A	A	A	T	T	C	A	A	T	T	G	118163	Siansowa.6.MDA054.4-022.FP	Siansowa	{85B5192D-EA39-4107-959F-9D7115BE41AF}	054-4-022	{A44AE1C8-A809-4638-83E7-EA4C3129B6F8}	492.8	0.166667	0.142857	0
	3_118164_pre.2015_fMDA	5/26/2015					3			TACTCCAXAXTATAAXTXAAXTTG	T	A	C	T	C	C	A	X	A	X	T	A	T	A	A	X	T	X	A	A	X	T	T	G	118164	Siansowa.6.MDA054.5-021.FP	Siansowa	{0BFB7AE7-8BE4-4824-A6BC-EE8B8E29F9BE}	054-5-021	{A44AE1C8-A809-4638-83E7-EA4C3129B6F8}	492.8
	3_122609_post.2015_fMDA	6/17/2015				4	3			TACTCCAGAXCATAAATTCAATTG	T	A	C	T	C	C	A	G	A	X	C	A	T	A	A	A	T	T	C	A	A	T	T	G	122609	Siansowa.7.MDA054.4-022.FP	Siansowa	{85B5192D-EA39-4107-959F-9D7115BE41AF}	054-4-022	{A44AE1C8-A809-4638-83E7-EA4C3129B6F8}	492.8	0.166667	0.142857	0
D1	9_122541_post.2015_Control	5/8/2015	5/8/2015	5/13/2015	5			9	14.4841	CGCTCCGGATTGTCACTTAGACTG	C	G	C	T	C	C	G	G	A	T	T	G	T	C	A	C	T	T	A	G	A	C	T	G	122541	Moobe.6.MDA002.4-103.FP	Moobe	{6A2D7C42-226E-4CA5-B8A7-B917CAD76B96}	002-4-103	{358AAB92-9BE4-422D-85EC-BA0ED88F5105}	922.15	0.195652	0	0
	9_122540_post.2015_fMDA	5/13/2015								CGCTCCGGATTGTCACTTAGACXG	C	G	C	T	C	C	G	G	A	T	T	G	T	C	A	C	T	T	A	G	A	C	X	G	122540	Cheeba.6.MDA077.6-004.FP	Cheeba	{39A42328-2940-42F3-A7A2-BA795D8C7E02}	077-6-004	{6F126C6D-F90E-4DBA-A1A7-B106758A655A}	996.15	0.294118	0.0869565	0.0645161
D2	4_117857_pre.2015_MDA	1/4/2015	12/9/2014	1/11/2015	33	ND	ND	70	112.654	TACTCCAGATTGTCCCCTAGATTG	T	A	C	T	C	C	A	G	A	T	T	G	T	C	C	C	C	T	A	G	A	T	T	G	117857	Bbondo.2.MDA051.4-006.FP	Bbondo
	4_117858_pre.2015_MDA	1/11/2015								TACTCCAGATXGTCCCCTAGATTG	T	A	C	T	C	C	A	G	A	T	X	G	T	C	C	C	C	T	A	G	A	T	T	G	117858	Bbondo.2.MDA051.10-034.FP	Bbondo	{7D5C61B0-60A9-4A4E-811D-32840FBAB6D6}	051-10-034	{5A7FC9A9-6FF5-4D7E-8D0B-1A29AE97E37D}	639.95	0.0645161	0	0.0344828
	4_118188_pre.2015_fMDA	12/9/2014								TACTCCAGATTGTCCCCTAGCTTG	T	A	C	T	C	C	A	G	A	T	T	G	T	C	C	C	C	T	A	G	C	T	T	G	118188	Sikaneka.1.MDA050.5-013.FP	Sikaneka	{C70C3749-E4D3-42B4-B142-38F32302185E}	050-5-013	{DB46E077-A834-43F6-96EB-D4B408C32134}	492.9	0.535714	0.148148	0.0512821
	4_118020_pre.2015_MDA	UK				ND	ND			TACTCCGGANTGTCCXCTAGXTTG	T	A	C	T	C	C	G	G	A	N	T	G	T	C	C	X	C	T	A	G	X	T	T	G	118020	Jembo.3..9-069.FP	Jembo
D3	8_118087_pre.2015_fMDA	4/15/2015	4/15/2015	UK				41	65.9831	TAXTCGGGATCGCACCCACGCCGG	T	A	X	T	C	G	G	G	A	T	C	G	C	A	C	C	C	A	C	G	C	C	G	G	118087	Munyama.5.MDA069.7-011.FP	Munyama	{34A66716-A5BE-4330-BC11-856E9000755C}	069-7-011	{DB7EA639-A8AD-4208-8EE9-4646CC8EA6D6}	490.6	0.615385	0.0769231	0.0833333
	8_118383_pre.2015_Control	UK								TACXCGGGAXNGCACCCXAGCCGG	T	A	C	X	C	G	G	G	A	X	N	G	C	A	C	C	C	X	A	G	C	C	G	G	118383	Chabbobboma.4.016-2-066.FP	Chabbobboma	{44BCD373-99FC-4FF3-8740-83A7AC495C02}	016-2-066	{D9117649-6F1B-41CF-8887-2880D5F8BB61}	512.5	0.651163	0.23913	0.0701754
D4	11_118144_pre.2015_fMDA	12/3/2014	12/3/2014	5/26/2015	174			2	3.21869	CACCCNAXATTACACCC-AGACTG	C	A	C	C	C	N	A	X	A	T	T	A	C	A	C	C	C	-	A	G	A	C	T	G	118144	Siansowa.1.MDA054.10-026.FP	Siansowa	{B77906E7-5AF8-40E5-B4F4-E8D1982D90F2}	054-10-026	{1E582A9C-9F8E-4C7C-BDFE-B310CAB9324D}	491.25	0.166667	0.142857	0
	11_118162_pre.2015_fMDA	5/26/2015								CACCCCAXATTACACCCAAGACTG	C	A	C	C	C	C	A	X	A	T	T	A	C	A	C	C	C	A	A	G	A	C	T	G	118162	Siansowa.6.MDA054.3-065.FP	Siansowa	{3673449D-3108-41F5-BFC5-DE8E775E4615}	054-3-065	{94761CB3-4F97-4B08-963D-B9F1646300CE}	500.9	0.166667	0.142857	0
D5	12_117868_pre.2015_MDA	2/3/2015	2/3/2015	6/17/2015	134			20	32.1869	TATTCCXGATTGCAACCAAGCTTG	T	A	T	T	C	C	X	G	A	T	T	G	C	A	A	C	C	A	A	G	C	T	T	G	117868	Buleyamalima.2.MDA043.6-020.FP	Buleyamalima	{ED80808F-E214-4236-9727-75FB5D982F5A}	043-6-020	{39D32956-1B3F-46A8-B5D9-EFFB89C4E16C}	519.9	0.693878	0.3125	0.0980392
	12_122578_post.2015_fMDA	6/17/2015								TATTCCAGATCGCAXCCXAGCTXG	T	A	T	T	C	C	A	G	A	T	C	G	C	A	X	C	C	X	A	G	C	T	X	G	122578	Sikaneka.7.MDA050.9-043.FP	Sikaneka	{D5387509-DCBD-4A10-87F1-8553D8520B9E}	050-9-043	{12F0CA6B-F859-43C5-8D36-87EE6B887F19}	492.75	0.535714	0.148148	0.0512821
D6	13_122770_post.2015_MDA	8/20/2015	8/20/2015	9/16/2015	27			7	11.2654	TACTCCGAATTGTCCCTAAGATTG	T	A	C	T	C	C	G	A	A	T	T	G	T	C	C	C	T	A	A	G	A	T	T	G	122770	Chisanga.9.MDA059.4-014.FP	Chisanga	{037B153A-585B-43CC-BB8A-62E2E5B08BFA}	059-4-014	{1C49B131-9CE9-44C6-B1CF-46B311B0459E}	555.8	0.653061	0.419355	0.0227273
	13_122799_post.2015_fMDA	9/16/2015								TXCXCNGAATTGTCCCTXAGATXG	T	X	C	X	C	N	G	A	A	T	T	G	T	C	C	C	T	X	A	G	A	T	X	G	122799	Chiyabi.10.MDA079.3-007.FP	Chiyabi	{A4ADDD30-07BE-4990-B204-ADEFA9E4A369}	079-3-007	{32F90A2A-1E36-4F82-998D-E2E093EEDE2D}	504.8	0.781818	0.518519	0.0909091
D7	17_100091_MTAT	2012-05-21	2012-05-21	10/13/2015	1240	ND		39	62.7644	TACTCCAGATNACAACCTAGACTG	T	A	C	T	C	C	A	G	A	T	N	A	C	A	A	C	C	T	A	G	A	C	T	G	100091				Z069 1-083	{55C87242-B031-48D3-B4DA-8840E3380157}	618.148
	17_122789_post.2015_Control	10/13/2015	7/21/2015	10/13/2015	84					TACTCCAGATTXCAACCAAGACTG	T	A	C	T	C	C	A	G	A	T	T	X	C	A	A	C	C	A	A	G	A	C	T	G	122789	Chabbobboma.10.MDA016.7-029.FP	Chabbobboma	{E5342446-BFB2-4797-B0C1-EDFC91F12D6B}	016-7-029	{0D78C0BF-A550-4EBA-8D0D-7A3ECA2C8AAC}	514.1	0.651163	0.23913	0.0701754
	17_122661_post.2015_MDA	7/21/2015								TACTCCAGATXACAACCTAAACTG	T	A	C	T	C	C	A	G	A	T	X	A	C	A	A	C	C	T	A	A	A	C	T	G	122661	Sianyoolo.8.MDA055.5-097.FP	Sianyoolo	{448DB88E-47C8-42FB-8DB5-A383EED1ADA1}	055-5-097	{3FBCE3EA-5746-4EBF-A8CE-80CC4C8901AB}	560.25
	17_122795_post.2015_Control	9/28/2015								TACTCCAGATTXCACCCAAGACTG	T	A	C	T	C	C	A	G	A	T	T	X	C	A	C	C	C	A	A	G	A	C	T	G	122795	Chabbobboma.10.MDA016.2-024.FP	Chabbobboma	{77CB88E8-5510-4409-926D-D5CB8C628771}	016-2-024	{E59BD79D-8367-4516-8271-61BE253A116B}	510.65	0.651163	0.23913	0.0701754
M1	7_118421_post.2015_fMDA	5/16/2015	5/16/2015	6/15/2015	30	ND	ND	UK	UK	CACTCGAGTCTGCACCCAAACCTG	C	A	C	T	C	G	A	G	T	C	T	G	C	A	C	C	C	A	A	A	C	C	T	G	118421	Sikaneka.6.050 10-042.FP	Sikaneka
	7_122580_post.2015_fMDA	6/15/2015								CACTCGAGTCCGCACCCAAACCTG	C	A	C	T	C	G	A	G	T	C	C	G	C	A	C	C	C	A	A	A	C	C	T	G	122580	Sikaneka.7.MDA050.10-042.FP	Sikaneka	{488C09DA-6022-48BC-9200-626123574121}	050-10-042	{6881DACE-6B13-440F-B1D7-3BFCA5B73033}	500.6	0.535714	0.148148	0.0512821
M2	18_100203_MTAT	2012-04-27	2012-04-27	5/28/2015	1126	ND		UK	UK	TANXCCAGATCXCCCCTXAGAXGG	T	A	N	X	C	C	A	G	A	T	C	X	C	C	C	C	T	X	A	G	A	X	G	G	100203				Z066 3-015	{76A56EF0-7A24-4F13-855E-AA38B02F9BF3}	512.15
	18_118130_pre.2015_Control	2/5/2015	2/5/2015	5/28/2015	112	ND	ND			TATTCXAGATCGCACCTAXGACXG	T	A	T	T	C	X	A	G	A	T	C	G	C	A	C	C	T	A	X	G	A	C	X	G	118130	Siamuleya.3.MDA020.6-020.FP	Moobe
	18_118519_pre.2015_Control	5/28/2015				ND	ND			TATTCCAGATTACCCCTAXGACXG	T	A	T	T	C	C	A	G	A	T	T	A	C	C	C	C	T	A	X	G	A	C	X	G	118519	Sinazeze.MDA060 3-023.2.FP	Siatwinda
M3	19_101259_MTAT	2013-05-07	2013-05-07	2/8/2015	642	ND		UK	UK	TACTCCAGACTXCACCXXCGCCTG	T	A	C	T	C	C	A	G	A	C	T	X	C	A	C	C	X	X	C	G	C	C	T	G	101259				PES004 9-116	{B99A6CC1-408A-4688-976D-F48666A3DB5D}	523.428
	19_118108_pre.2015_fMDA	2/8/2015								TACTCCAGACTACAACCXXGCCXG	T	A	C	T	C	C	A	G	A	C	T	A	C	A	A	C	C	X	X	G	C	C	X	G	118108	Siamuleya.2.MDA020.2-032.FP	Masempela
