# Supplementary material for: Evidence for Reduced Malaria Parasite Population after Application of Population-Level Antimalarial Drug Strategies in Southern Province, Zambia
Source: Am J Trop Med Hyg. 2020 Jul 2;103(2 Suppl):66–73. doi: 10.4269/ajtmh.19-0666 (PMC7416975; doi:10.4269/ajtmh.19-0666)
Supplement: Supplementary file 7 [file tpmd190666.SD7.xlsx]

## Sheet: ibd_hamming
Sample1	Sample2	Fraction of sites IBD	Fraction of sites IBS
118144	118162	0.99989	1
118165	118168	0.99989	1
117857	117858	0.99987	1
118216	118217	0.99997	1
118422	118511	0.99994	1
117958	117965	0.99987	1
118523	122595	0.99989	1
118523	122678	0.99989	1
122541	122540	0.99998	1
122545	122544	0.99989	1
122637	122764	0.99997	1
122595	122678	0.99996	1
122729	122730	0.99994	1
122729	122731	0.99994	1
122729	122732	0.99994	1
122730	122731	0.99994	1
122730	122732	0.99994	1
122731	122732	0.99994	1
122770	122799	0.99978	1
118188	117857	0.87424	0.95833
118422	122595	0.55412	0.95833
118422	122678	0.55412	0.95833
118421	122580	0.66059	0.95833
100091	122661	0.87844	0.95652
118188	117858	0.87335	0.95652
118420	122583	0.44688	0.95652
122636	122637	0.94103	0.95652
122795	122789	0.88956	0.95652
100091	122789	0.90365	0.95455
118163	122609	0.54107	0.95455
122636	122764	0.94088	0.95455
122595	118511	0.5281	0.95455
122678	118511	0.5281	0.95455
118188	118020	0.89678	0.95238
117857	118020	0.89678	0.95238
118422	118523	0.51865	0.95238
117858	118020	0.89382	0.95
117868	122578	0.31508	0.95
100311	118164	0.89125	0.94737
101259	118108	0.87496	0.94737
117979	122788	0.37809	0.94737
117958	122711	0.56303	0.94737
118087	118383	0.90777	0.94737
118523	118511	0.48785	0.94737
118163	118164	0.90292	0.94737
117965	122711	0.58411	0.94737
100189	117935	0.88404	0.94118
100203	118519	0.31278	0.94118
100203	118130	0.61667	0.9375
100189	122788	0.20694	0.93333
118164	122788	0.82881	0.93333
100002	122777	0.8082	0.91667
118213	118218	0.40299	0.91667
100344	122652	0.80061	0.91304
101317	122582	0.84364	0.91304
100215	118210	0.64328	0.91304
100215	118213	0.34599	0.91304
100255	118218	0.80627	0.91304
118098	118240	0.78424	0.91304
118420	122559	0.8821	0.91304
100091	122795	0.77663	0.90909
100317	122654	0.77184	0.90909
100345	118218	0.66291	0.90909
118210	118258	0.79213	0.90909
117979	122539	0.82517	0.90909
118201	122557	0.87372	0.90909
117988	118171	0.8337	0.90909
118162	122795	0.8167	0.90909
122661	122789	0.77797	0.90909
100040	117935	0.76636	0.90476
101568	117954	0.3682	0.90476
100328	118251	0.82139	0.90476
100215	101241	0.80018	0.90476
100215	118201	0.8167	0.90476
100255	100345	0.67886	0.90476
118240	118190	0.6166	0.90476
118140	122580	0.78215	0.90476
118130	122637	0.79019	0.90476
117935	118213	0.82009	0.90476
118255	122578	0.2321	0.90476
122551	122539	0.83175	0.90476
101364	122560	0.35295	0.9
100215	118108	0.25569	0.9
100215	117935	0.24171	0.9
100091	118108	0.34284	0.9
101594	118020	0.29635	0.9
100317	118065	0.78972	0.9
101241	117964	0.81869	0.9
101646	101259	0.35295	0.9
118144	122795	0.80074	0.9
118150	117954	0.66611	0.9
118007	122661	0.7653	0.9
118007	122795	0.85161	0.9
117868	122599	0.76844	0.9
118130	122764	0.75275	0.9
118108	122789	0.29083	0.9
100189	100040	0.78463	0.89474
100189	100002	0.19682	0.89474
100189	117979	0.24272	0.89474
100189	118031	0.7698	0.89474
100344	117904	0.80408	0.89474
100064	118110	0.64888	0.89474
100002	122788	0.71119	0.89474
100257	122599	0.80143	0.89474
117858	118387	0.78143	0.89474
118164	122609	0.30206	0.89474
122685	122842	0.42111	0.89474
122720	122756	0.50649	0.89474
122795	122788	0.7936	0.89474
122789	122788	0.7936	0.89474
100189	100091	0.79794	0.88889
101352	118110	0.78933	0.88889
118240	118126	0.80735	0.88889
118371	118258	0.31291	0.88889
118216	117908	0.26248	0.88889
122539	118387	0.21269	0.88889
122685	118512	0.72543	0.88889
100189	122578	0.84177	0.88235
101642	122788	0.28418	0.88235
117935	117908	0.78628	0.88235
118217	117908	0.19823	0.88235
100327	100312	0.35874	0.875
100344	101568	0.32208	0.875
100040	118213	0.42576	0.875
100243	118213	0.21333	0.875
100002	117979	0.55447	0.875
100002	122583	0.71813	0.875
101405	118193	0.45568	0.875
101571	122622	0.81249	0.875
101465	101364	0.49618	0.875
101465	118031	0.54138	0.875
118100	122788	0.77005	0.875
122557	122594	0.37931	0.875
122559	122583	0.33746	0.875
122583	122777	0.73016	0.875
122799	118020	0.75379	0.875
100344	100255	0.25215	0.86957
100040	100091	0.20467	0.86957
100040	122636	0.7101	0.86957
100002	117868	0.75198	0.86957
100002	122538	0.32901	0.86957
101317	100027	0.73458	0.86957
101531	122738	0.3075	0.86957
101568	100091	0.17962	0.86957
101458	117975	0.75482	0.86957
101458	118512	0.62605	0.86957
101364	117975	0.4785	0.86957
100322	117959	0.45061	0.86957
100296	117959	0.73346	0.86957
100296	122545	0.65314	0.86957
100304	122595	0.31708	0.86957
100304	122678	0.31708	0.86957
100091	122622	0.19132	0.86957
101594	118188	0.28923	0.86957
101360	122622	0.21964	0.86957
117979	122789	0.47073	0.86957
118031	118165	0.2504	0.86957
118031	118168	0.2537	0.86957
118240	122594	0.34527	0.86957
117985	122601	0.66988	0.86957
118422	122661	0.42722	0.86957
122545	122616	0.58817	0.86957
122538	122777	0.32826	0.86957
118221	122777	0.2207	0.86957
122618	122816	0.67078	0.86957
122622	122789	0.44866	0.86957
122654	122699	0.68027	0.86957
122595	122661	0.42722	0.86957
122661	122678	0.42722	0.86957
100203	122788	0.18675	0.86667
100311	101241	0.31276	0.86364
100311	118147	0.62798	0.86364
100311	118155	0.30964	0.86364
100040	122551	0.61316	0.86364
100243	101646	0.24615	0.86364
100002	117948	0.27572	0.86364
101458	118154	0.18759	0.86364
101364	118158	0.16831	0.86364
101384	118158	0.31832	0.86364
100328	100091	0.44802	0.86364
100215	100296	0.45434	0.86364
100215	101360	0.18837	0.86364
100215	117868	0.38348	0.86364
100215	122789	0.23362	0.86364
100296	122544	0.6241	0.86364
100296	122789	0.33527	0.86364
100027	122582	0.72231	0.86364
101594	117858	0.70954	0.86364
101594	118512	0.22086	0.86364
101360	118057	0.7284	0.86364
101572	118420	0.2797	0.86364
101572	122610	0.73636	0.86364
100345	118422	0.5579	0.86364
101642	122622	0.21862	0.86364
118210	122539	0.15203	0.86364
117979	122551	0.2338	0.86364
118031	117901	0.72381	0.86364
118031	118158	0.59032	0.86364
118154	122601	0.60503	0.86364
117858	122582	0.75542	0.86364
118201	117868	0.45919	0.86364
118201	122594	0.24746	0.86364
118398	118258	0.49211	0.86364
117868	122789	0.6967	0.86364
118213	118511	0.20899	0.86364
118251	122854	0.41207	0.86364
118420	122874	0.72702	0.86364
118055	118218	0.35779	0.86364
122544	122616	0.55951	0.86364
118218	118511	0.75662	0.86364
122538	118221	0.62488	0.86364
118162	122789	0.71017	0.86364
122661	122795	0.65166	0.86364
100327	118140	0.44459	0.85714
100327	117935	0.71562	0.85714
100311	118007	0.2442	0.85714
100344	118150	0.3606	0.85714
100344	117954	0.33474	0.85714
100040	118130	0.72034	0.85714
100243	101259	0.20294	0.85714
100002	117935	0.15838	0.85714
101568	118108	0.16334	0.85714
101517	101259	0.51662	0.85714
101517	117921	0.74369	0.85714
101240	117935	0.28072	0.85714
100215	122539	0.11703	0.85714
100296	122643	0.70321	0.85714
100304	118108	0.28026	0.85714
100304	118523	0.28769	0.85714
100304	118511	0.23563	0.85714
100027	100251	0.30164	0.85714
100091	100345	0.3864	0.85714
101183	122794	0.62825	0.85714
101360	101642	0.70548	0.85714
101347	118149	0.75887	0.85714
101642	122789	0.37603	0.85714
101259	122583	0.27172	0.85714
101259	122795	0.15147	0.85714
118030	117985	0.26248	0.85714
118115	117906	0.61471	0.85714
118188	122710	0.7479	0.85714
117875	118130	0.22336	0.85714
118098	122539	0.69597	0.85714
118065	122687	0.75875	0.85714
118240	122539	0.70523	0.85714
118140	118421	0.32129	0.85714
118147	118163	0.61792	0.85714
118007	122729	0.47309	0.85714
118007	122730	0.47309	0.85714
118007	122731	0.47309	0.85714
117858	118158	0.10936	0.85714
118130	118519	0.30752	0.85714
118130	122636	0.6976	0.85714
118108	118213	0.24007	0.85714
118108	118218	0.22707	0.85714
118108	122618	0.15153	0.85714
117901	118139	0.75515	0.85714
118055	122610	0.34459	0.85714
118057	122643	0.30736	0.85714
118158	118219	0.74753	0.85714
122544	122643	0.62575	0.85714
122539	122789	0.335	0.85714
122559	122578	0.72541	0.85714
118519	122795	0.44409	0.85714
122718	122729	0.14844	0.85714
122718	122730	0.14844	0.85714
122718	122731	0.14844	0.85714
122718	122732	0.14844	0.85714
122661	118511	0.39566	0.85714
122770	118020	0.69144	0.85714
101450	118387	0.27032	0.85
101340	118387	0.64241	0.85
100322	117956	0.57924	0.85
100328	118108	0.12993	0.85
100215	101259	0.67752	0.85
100215	118140	0.09704	0.85
100330	118526	0.35158	0.85
100027	101187	0.75152	0.85
100091	118144	0.69402	0.85
100091	118007	0.69166	0.85
101594	122842	0.7603	0.85
101360	118108	0.49674	0.85
101352	118115	0.29633	0.85
101352	118166	0.52726	0.85
100345	118190	0.22205	0.85
100345	118511	0.50015	0.85
101241	101191	0.25969	0.85
101241	117935	0.14627	0.85
101565	117948	0.27118	0.85
101642	118154	0.29593	0.85
100060	122785	0.77527	0.85
101228	118055	0.59768	0.85
101228	122675	0.11739	0.85
101259	118420	0.13793	0.85
101259	122652	0.69534	0.85
118210	118100	0.39677	0.85
118144	122652	0.45248	0.85
118144	122789	0.68529	0.85
118150	118165	0.26039	0.85
118031	122720	0.22026	0.85
118188	118387	0.08921	0.85
118098	122578	0.556	0.85
118065	122654	0.70285	0.85
118240	117921	0.22008	0.85
118240	122578	0.56606	0.85
117948	122604	0.76243	0.85
118147	122822	0.25999	0.85
117857	118387	0.08921	0.85
118007	122652	0.32493	0.85
118007	122732	0.46459	0.85
118007	122789	0.67689	0.85
117921	122637	0.19245	0.85
117921	122764	0.19245	0.85
118130	118087	0.68039	0.85
118130	122795	0.16108	0.85
118108	118057	0.53134	0.85
118108	122652	0.69746	0.85
118108	122661	0.27043	0.85
118108	122795	0.06682	0.85
117935	122551	0.40957	0.85
118213	118383	0.66023	0.85
117988	118387	0.59899	0.85
118255	118383	0.80238	0.85
118420	122578	0.70717	0.85
118057	118523	0.55721	0.85
118523	122661	0.38677	0.85
118158	118258	0.12531	0.85
122544	118020	0.13584	0.85
122560	118223	0.73545	0.85
122560	122622	0.72896	0.85
122539	118258	0.67172	0.85
118258	122756	0.53264	0.85
122583	122720	0.70233	0.85
100189	100312	0.69314	0.84211
100189	122622	0.13369	0.84211
100189	122789	0.12048	0.84211
101644	122837	0.37612	0.84211
100222	122799	0.29659	0.84211
100311	122788	0.70971	0.84211
101568	117904	0.16624	0.84211
101407	122799	0.23711	0.84211
100215	118100	0.68636	0.84211
100215	118383	0.65622	0.84211
100257	118166	0.28188	0.84211
101594	118387	0.6863	0.84211
101241	122599	0.74933	0.84211
101565	101209	0.73431	0.84211
101642	118108	0.51176	0.84211
101228	122778	0.11477	0.84211
101259	118007	0.15973	0.84211
101259	117921	0.39647	0.84211
100203	117979	0.12428	0.84211
100203	118031	0.39424	0.84211
118031	122788	0.10912	0.84211
117975	122560	0.36218	0.84211
118154	122718	0.27168	0.84211
118115	118149	0.71196	0.84211
117875	117908	0.73567	0.84211
118126	118087	0.52083	0.84211
118126	122594	0.28878	0.84211
118147	118164	0.57813	0.84211
118166	117935	0.18159	0.84211
117857	122799	0.69762	0.84211
117857	122788	0.18531	0.84211
118007	118108	0.1024	0.84211
117868	122560	0.40315	0.84211
118130	122578	0.68106	0.84211
118108	117904	0.73359	0.84211
117935	118100	0.16564	0.84211
117935	122539	0.20828	0.84211
117935	122578	0.73431	0.84211
117985	118164	0.69386	0.84211
118251	117904	0.54393	0.84211
117958	122794	0.34605	0.84211
117904	122618	0.15084	0.84211
122551	118387	0.18362	0.84211
118164	122729	0.17808	0.84211
118164	122730	0.17808	0.84211
118164	122731	0.17808	0.84211
122622	122788	0.19644	0.84211
122654	122713	0.75687	0.84211
122770	122788	0.14207	0.84211
100189	100328	0.12162	0.83333
100189	117868	0.1112	0.83333
100189	117901	0.70238	0.83333
100189	122551	0.45587	0.83333
100189	122661	0.67191	0.83333
101644	100296	0.73285	0.83333
101644	117868	0.34444	0.83333
100327	118213	0.38942	0.83333
100222	101531	0.65498	0.83333
100222	122770	0.26567	0.83333
100222	118402	0.53117	0.83333
100312	101458	0.22334	0.83333
100312	101340	0.21591	0.83333
100040	118031	0.64705	0.83333
100040	117959	0.11181	0.83333
100243	118188	0.17624	0.83333
100002	118031	0.10734	0.83333
101531	118402	0.54302	0.83333
101568	122545	0.30328	0.83333
101458	101364	0.35673	0.83333
101517	118210	0.6935	0.83333
101517	118188	0.15479	0.83333
101465	118193	0.66904	0.83333
101465	122571	0.46155	0.83333
101465	122622	0.17159	0.83333
101364	118031	0.48049	0.83333
101364	122580	0.50528	0.83333
101407	117959	0.56051	0.83333
100215	117908	0.71702	0.83333
100215	122788	0.61548	0.83333
100255	117904	0.12951	0.83333
100255	117908	0.14998	0.83333
100091	117904	0.72235	0.83333
100091	122788	0.62437	0.83333
101594	122685	0.27282	0.83333
101522	118371	0.37715	0.83333
100345	118387	0.16609	0.83333
101191	118130	0.79015	0.83333
100203	117858	0.13827	0.83333
100203	122551	0.68444	0.83333
100203	118219	0.69897	0.83333
100203	122738	0.11765	0.83333
118210	118188	0.12423	0.83333
117979	117857	0.13031	0.83333
117979	122622	0.12812	0.83333
117979	122770	0.14225	0.83333
118154	118164	0.48334	0.83333
118140	117935	0.39448	0.83333
117857	122622	0.28378	0.83333
117857	122770	0.64592	0.83333
118007	122560	0.11365	0.83333
118007	122599	0.68349	0.83333
117858	122799	0.68355	0.83333
117858	122788	0.13949	0.83333
117921	118130	0.0881	0.83333
117868	122788	0.66982	0.83333
117985	122788	0.67059	0.83333
118213	118422	0.18779	0.83333
118100	118217	0.37587	0.83333
118422	118218	0.75824	0.83333
118110	118087	0.14532	0.83333
118158	122720	0.12858	0.83333
117904	122789	0.71722	0.83333
117906	118383	0.10885	0.83333
122545	122622	0.10636	0.83333
117908	118526	0.69348	0.83333
118218	122579	0.26291	0.83333
118218	122618	0.64376	0.83333
122539	122788	0.12822	0.83333
118221	122788	0.64313	0.83333
118387	118020	0.04025	0.83333
118164	122661	0.14881	0.83333
118164	122732	0.17081	0.83333
118519	122788	0.17159	0.83333
118258	122720	0.49595	0.83333
122643	118383	0.26036	0.83333
122604	122788	0.65333	0.83333
122770	118402	0.21545	0.83333
100327	118512	0.21771	0.82609
100222	122750	0.65708	0.82609
100293	122682	0.54278	0.82609
100295	100317	0.54395	0.82609
100295	122816	0.67903	0.82609
100307	122544	0.19384	0.82609
100307	122816	0.17891	0.82609
100311	100328	0.17992	0.82609
100311	122661	0.15098	0.82609
100311	122789	0.13151	0.82609
100344	100091	0.25893	0.82609
100344	118165	0.29726	0.82609
100334	101457	0.35202	0.82609
100335	117868	0.20116	0.82609
100312	118420	0.10195	0.82609
100312	122661	0.63549	0.82609
100312	122675	0.63134	0.82609
100040	100328	0.14833	0.82609
100040	117875	0.40102	0.82609
100040	122637	0.63545	0.82609
100040	122661	0.10091	0.82609
100040	122789	0.13888	0.82609
100243	101347	0.64716	0.82609
100243	117858	0.05962	0.82609
100243	122610	0.53714	0.82609
100064	118087	0.37048	0.82609
100064	118512	0.17506	0.82609
100002	100215	0.32323	0.82609
100002	118420	0.16863	0.82609
100002	118221	0.11985	0.82609
100002	122789	0.60548	0.82609
101317	101594	0.67013	0.82609
101563	122636	0.35913	0.82609
101495	118098	0.27486	0.82609
101568	100255	0.17606	0.82609
101568	100304	0.68535	0.82609
101568	122544	0.30548	0.82609
101568	122661	0.07	0.82609
101568	122789	0.10486	0.82609
101458	101183	0.27576	0.82609
101458	101594	0.16306	0.82609
101458	122610	0.30043	0.82609
101517	122616	0.64346	0.82609
101405	118057	0.29147	0.82609
101571	100163	0.42709	0.82609
101571	122789	0.38215	0.82609
101465	101347	0.13657	0.82609
101465	100317	0.27947	0.82609
101465	118420	0.35121	0.82609
101364	118420	0.37629	0.82609
101340	118420	0.19962	0.82609
101407	100317	0.24357	0.82609
101407	118216	0.38678	0.82609
101407	122544	0.45512	0.82609
101384	122661	0.44196	0.82609
100328	117979	0.11779	0.82609
100215	118218	0.21755	0.82609
100215	118421	0.19743	0.82609
100255	118213	0.07887	0.82609
100255	118422	0.66149	0.82609
100255	122618	0.74747	0.82609
100296	122571	0.11701	0.82609
100296	122622	0.65106	0.82609
100304	118213	0.30473	0.82609
100304	118422	0.20869	0.82609
100304	118218	0.23677	0.82609
100024	122687	0.2482	0.82609
100091	118213	0.07345	0.82609
100091	118422	0.27238	0.82609
100091	118218	0.24442	0.82609
100091	122618	0.24234	0.82609
100091	122595	0.27238	0.82609
100091	122678	0.27238	0.82609
101594	117857	0.11972	0.82609
101486	122559	0.70433	0.82609
101360	101352	0.1632	0.82609
101360	118213	0.22166	0.82609
101360	118218	0.18533	0.82609
101347	118031	0.10923	0.82609
101352	118422	0.50112	0.82609
101572	122571	0.33163	0.82609
101572	122583	0.27822	0.82609
100317	122687	0.66371	0.82609
117979	117858	0.11605	0.82609
117979	117868	0.45111	0.82609
117979	122538	0.11232	0.82609
117979	118219	0.09904	0.82609
117979	122795	0.24362	0.82609
118031	117858	0.1478	0.82609
118031	118420	0.69762	0.82609
117975	122601	0.28285	0.82609
117875	122618	0.22772	0.82609
118098	122559	0.53138	0.82609
118240	118213	0.14458	0.82609
117857	122582	0.18712	0.82609
117857	122795	0.15889	0.82609
117858	122622	0.28383	0.82609
117858	122770	0.6328	0.82609
117868	118255	0.67017	0.82609
117868	118223	0.29269	0.82609
117868	122583	0.63245	0.82609
117868	122622	0.41391	0.82609
117868	122777	0.66911	0.82609
118255	122616	0.16706	0.82609
118255	122795	0.64409	0.82609
118420	122777	0.19778	0.82609
118057	122595	0.52496	0.82609
118057	122678	0.52496	0.82609
118087	122557	0.39998	0.82609
122544	122622	0.0725	0.82609
118218	122652	0.08599	0.82609
122538	122583	0.3235	0.82609
122559	122874	0.4719	0.82609
117965	122817	0.28601	0.82609
122571	122795	0.09078	0.82609
122583	122795	0.60601	0.82609
122618	122789	0.16262	0.82609
122622	122661	0.07742	0.82609
122622	122795	0.10273	0.82609
122654	122817	0.70448	0.82609
122675	122729	0.32274	0.82609
122675	122730	0.32274	0.82609
122675	122731	0.32274	0.82609
100189	100203	0.24363	0.82353
100189	118166	0.78377	0.82353
100189	118100	0.06119	0.82353
100189	122539	0.25366	0.82353
101644	122599	0.34484	0.82353
100060	118371	0.7489	0.82353
101592	118387	0.5331	0.82353
101228	118387	0.1027	0.82353
101259	122788	0.59225	0.82353
100203	118030	0.2228	0.82353
100203	122539	0.65819	0.82353
100203	122578	0.25961	0.82353
118154	122788	0.09339	0.82353
117948	122788	0.61478	0.82353
118201	117908	0.77341	0.82353
118130	122788	0.09539	0.82353
118108	122788	0.61405	0.82353
117935	122788	0.04655	0.82353
118371	118020	0.70039	0.82353
118100	117908	0.64321	0.82353
118217	122788	0.13148	0.82353
122560	122599	0.3189	0.82353
122560	122720	0.36148	0.82353
122718	122788	0.65078	0.82353
122720	118020	0.13315	0.82353
100327	122551	0.51035	0.81818
100222	118258	0.14831	0.81818
100293	118154	0.36361	0.81818
100335	118250	0.51942	0.81818
100040	100345	0.18679	0.81818
100040	101241	0.12898	0.81818
100040	117964	0.15226	0.81818
100040	122539	0.38958	0.81818
100040	122764	0.5458	0.81818
100243	118149	0.54615	0.81818
100243	118055	0.13062	0.81818
100243	117906	0.68237	0.81818
100002	101241	0.59967	0.81818
100002	117901	0.13135	0.81818
100002	122604	0.15698	0.81818
101317	117906	0.19312	0.81818
101563	122764	0.55747	0.81818
101531	122662	0.68104	0.81818
101517	118201	0.54116	0.81818
101571	101642	0.17153	0.81818
101465	118158	0.11992	0.81818
101465	122643	0.25129	0.81818
101407	118217	0.35076	0.81818
101407	118258	0.44913	0.81818
100322	100296	0.22821	0.81818
100328	101360	0.10515	0.81818
100328	122538	0.64229	0.81818
100328	122654	0.15267	0.81818
100328	122661	0.34241	0.81818
100328	122789	0.32436	0.81818
100215	100304	0.19468	0.81818
100215	118240	0.18822	0.81818
100215	122795	0.02739	0.81818
100255	100091	0.14706	0.81818
100255	101352	0.44939	0.81818
100255	118165	0.40627	0.81818
100255	122652	0.08928	0.81818
100255	122816	0.55736	0.81818
100296	118057	0.1436	0.81818
100296	122795	0.13511	0.81818
100304	101360	0.14463	0.81818
100304	118057	0.09731	0.81818
100091	101360	0.29609	0.81818
100091	118057	0.3553	0.81818
100091	118162	0.63789	0.81818
100091	122652	0.08948	0.81818
101183	101594	0.18345	0.81818
101183	122582	0.71188	0.81818
101594	122582	0.63433	0.81818
101522	117919	0.68826	0.81818
101522	122614	0.3527	0.81818
101347	100317	0.17333	0.81818
101347	122874	0.2595	0.81818
101352	122614	0.39448	0.81818
101572	117975	0.29906	0.81818
100317	118165	0.19547	0.81818
100317	118168	0.19117	0.81818
100317	122544	0.27507	0.81818
100251	118255	0.24038	0.81818
100345	118213	0.11446	0.81818
100345	122579	0.35981	0.81818
100345	122618	0.41241	0.81818
100345	122595	0.11418	0.81818
100345	122678	0.11418	0.81818
101241	118213	0.10957	0.81818
101241	117959	0.47511	0.81818
101241	118421	0.22167	0.81818
101579	118210	0.19947	0.81818
101579	118188	0.12078	0.81818
118210	117919	0.16295	0.81818
118210	118201	0.51782	0.81818
117979	118519	0.11648	0.81818
118154	117985	0.54395	0.81818
118154	122729	0.09043	0.81818
118154	122730	0.09043	0.81818
118154	122731	0.09043	0.81818
117875	118139	0.36774	0.81818
118098	117868	0.1173	0.81818
118098	118171	0.28319	0.81818
118098	118420	0.3561	0.81818
118098	118192	0.20982	0.81818
118240	117868	0.12656	0.81818
118240	118087	0.51398	0.81818
118240	118192	0.14999	0.81818
118149	118223	0.30469	0.81818
118193	117901	0.51018	0.81818
118165	122652	0.15529	0.81818
118168	117901	0.14896	0.81818
118168	122874	0.16683	0.81818
117857	118158	0.07524	0.81818
117857	122539	0.08612	0.81818
117858	122539	0.08612	0.81818
117858	122795	0.14311	0.81818
117868	122616	0.11984	0.81818
117868	122795	0.59211	0.81818
117985	122778	0.47574	0.81818
118213	122643	0.13661	0.81818
118255	122643	0.31682	0.81818
117901	122551	0.55043	0.81818
117901	122559	0.66022	0.81818
117901	122777	0.17043	0.81818
118055	122579	0.20803	0.81818
117959	117964	0.5309	0.81818
117959	122656	0.29096	0.81818
118087	122610	0.14559	0.81818
118158	122571	0.07892	0.81818
118158	118402	0.16898	0.81818
122545	122643	0.55774	0.81818
122544	122654	0.12028	0.81818
122551	122636	0.19934	0.81818
118421	122643	0.65689	0.81818
122539	122622	0.10118	0.81818
118221	122682	0.20262	0.81818
118162	122652	0.41787	0.81818
118258	122583	0.27619	0.81818
122571	122756	0.21846	0.81818
122643	122622	0.11788	0.81818
122643	122595	0.13525	0.81818
122643	122678	0.13525	0.81818
122604	122777	0.20133	0.81818
122652	122795	0.17173	0.81818
122682	122778	0.24292	0.81818
122662	118402	0.5303	0.81818
122675	122732	0.31879	0.81818
122675	118512	0.13983	0.81818
122756	122874	0.14442	0.81818
100189	118130	0.67306	0.8125
100189	118164	0.12267	0.8125
118126	118383	0.15873	0.8125
118371	122785	0.63992	0.8125
118110	122685	0.15483	0.8125
117958	118164	0.13061	0.8125
117958	122788	0.05978	0.8125
118526	118164	0.13238	0.8125
122711	122788	0.63823	0.8125
100327	101191	0.66408	0.80952
100327	122578	0.62784	0.80952
100222	118115	0.14198	0.80952
100222	118020	0.1593	0.80952
100311	118108	0.05802	0.80952
100311	122599	0.18463	0.80952
100344	118108	0.59986	0.80952
100335	118020	0.63441	0.80952
100312	101191	0.66379	0.80952
100312	118140	0.18762	0.80952
100312	118007	0.11925	0.80952
100312	118108	0.0629	0.80952
100312	122578	0.04292	0.80952
100243	101187	0.53357	0.80952
100243	101228	0.10354	0.80952
100243	118108	0.22128	0.80952
100243	122578	0.0889	0.80952
100243	118020	0.05047	0.80952
100002	122578	0.07987	0.80952
101317	118020	0.14656	0.80952
101563	101259	0.16773	0.80952
101563	117921	0.38727	0.80952
101568	118150	0.14944	0.80952
101568	118020	0.13465	0.80952
101458	118007	0.15939	0.80952
101517	122578	0.17279	0.80952
101517	118020	0.07002	0.80952
101392	118144	0.24958	0.80952
101465	118115	0.22223	0.80952
101465	122718	0.06864	0.80952
101364	118140	0.35792	0.80952
101364	118007	0.1592	0.80952
101364	122578	0.38342	0.80952
101340	122578	0.12281	0.80952
101240	118115	0.59692	0.80952
101407	118020	0.08722	0.80952
100322	122656	0.68766	0.80952
100328	100345	0.09212	0.80952
100328	101241	0.09629	0.80952
100328	118519	0.62649	0.80952
100215	101642	0.0487	0.80952
100215	118258	0.1527	0.80952
100215	122643	0.21561	0.80952
100255	118055	0.08085	0.80952
100255	117906	0.22147	0.80952
100255	118511	0.64914	0.80952
100296	101642	0.14199	0.80952
100296	118190	0.46282	0.80952
100296	122539	0.09361	0.80952
100304	118201	0.22007	0.80952
100163	122604	0.18782	0.80952
100024	122822	0.05795	0.80952
100091	101642	0.33887	0.80952
100091	118511	0.22232	0.80952
101594	118158	0.04646	0.80952
101360	117919	0.52941	0.80952
101360	117935	0.21315	0.80952
101360	122643	0.08045	0.80952
101352	118511	0.46206	0.80952
100251	101187	0.15531	0.80952
100345	117875	0.17858	0.80952
100345	118240	0.08554	0.80952
100345	122661	0.26236	0.80952
101241	122789	0.67557	0.80952
101646	122654	0.13463	0.80952
101646	122738	0.58224	0.80952
101565	117901	0.24239	0.80952
101642	118057	0.64073	0.80952
101642	122795	0.15689	0.80952
101187	118219	0.20737	0.80952
101592	117988	0.67947	0.80952
101228	118210	0.31353	0.80952
101228	118218	0.10339	0.80952
101259	118210	0.3804	0.80952
101259	118213	0.05284	0.80952
101259	118255	0.18146	0.80952
101259	122618	0.07907	0.80952
101259	122729	0.55617	0.80952
101259	122730	0.55617	0.80952
101259	122731	0.55617	0.80952
101259	122789	0.03159	0.80952
118210	118140	0.11495	0.80952
118210	117921	0.6792	0.80952
118210	117935	0.20471	0.80952
118210	118020	0.05743	0.80952
117979	117935	0.06119	0.80952
118144	118003	0.46728	0.80952
118150	118168	0.19833	0.80952
118150	122618	0.09727	0.80952
118031	118130	0.61725	0.80952
118031	117935	0.58455	0.80952
118031	122578	0.62033	0.80952
117975	118154	0.07519	0.80952
118154	118147	0.3869	0.80952
118154	122732	0.08641	0.80952
118154	122762	0.10594	0.80952
118154	122778	0.51947	0.80952
118115	118193	0.32301	0.80952
118115	122610	0.43908	0.80952
118188	122578	0.18599	0.80952
117875	118190	0.24093	0.80952
117875	117964	0.17674	0.80952
118098	118201	0.17739	0.80952
118098	118190	0.41562	0.80952
118098	122551	0.63233	0.80952
118098	118258	0.09845	0.80952
118065	118168	0.16879	0.80952
118240	118201	0.18227	0.80952
118240	118130	0.39656	0.80952
118240	122551	0.63798	0.80952
118165	117901	0.1179	0.80952
118165	118139	0.20046	0.80952
118168	118139	0.20007	0.80952
117919	117921	0.16363	0.80952
117919	122614	0.31144	0.80952
117948	117868	0.11272	0.80952
117948	122538	0.18029	0.80952
118140	118213	0.42922	0.80952
118147	122609	0.25417	0.80952
118147	122661	0.17382	0.80952
118147	122837	0.29374	0.80952
117857	122718	0.11353	0.80952
117857	122710	0.74724	0.80952
118007	117985	0.061	0.80952
118007	118255	0.06821	0.80952
118007	118421	0.12863	0.80952
118007	122601	0.06754	0.80952
118201	122757	0.62005	0.80952
117921	122817	0.18534	0.80952
117868	122539	0.26118	0.80952
118130	118255	0.07175	0.80952
118130	118139	0.64565	0.80952
118108	118255	0.14916	0.80952
118108	122595	0.67183	0.80952
118108	122616	0.1283	0.80952
118108	122678	0.67183	0.80952
118108	122729	0.58958	0.80952
118108	122730	0.58958	0.80952
118108	122731	0.58958	0.80952
118108	122732	0.58958	0.80952
117935	118218	0.12493	0.80952
117985	118163	0.6477	0.80952
118213	122578	0.28394	0.80952
118190	122539	0.41972	0.80952
118251	122654	0.24232	0.80952
117901	118420	0.63032	0.80952
117901	118221	0.23978	0.80952
117901	122609	0.19	0.80952
118420	118158	0.28977	0.80952
117964	122789	0.64392	0.80952
117958	122817	0.18923	0.80952
118057	122822	0.4177	0.80952
118087	117906	0.0804	0.80952
117906	122582	0.13033	0.80952
117906	122643	0.13906	0.80952
122545	118020	0.12803	0.80952
122551	118221	0.21722	0.80952
122539	122795	0.1309	0.80952
118223	122578	0.10994	0.80952
118221	122604	0.40984	0.80952
118519	122582	0.19146	0.80952
118519	122789	0.2603	0.80952
118258	122874	0.15161	0.80952
118258	118020	0.10385	0.80952
122583	122578	0.0675	0.80952
122643	122795	0.266	0.80952
122578	122622	0.0503	0.80952
122622	122718	0.11852	0.80952
122656	118512	0.4836	0.80952
122594	122599	0.44724	0.80952
122594	122842	0.20783	0.80952
122595	122599	0.23141	0.80952
122595	122785	0.38241	0.80952
122599	122678	0.23141	0.80952
122599	122789	0.68233	0.80952
122678	122785	0.38241	0.80952
122756	122795	0.15684	0.80952
122762	122785	0.4588	0.80952
122794	118372	0.42594	0.80952
100327	118387	0.07551	0.8
100222	122713	0.21411	0.8
100335	118387	0.13518	0.8
100040	118100	0.07669	0.8
100243	118383	0.06869	0.8
100064	122720	0.16583	0.8
100064	118383	0.23736	0.8
100002	118100	0.59422	0.8
100002	122560	0.32398	0.8
101317	118387	0.63525	0.8
101465	122720	0.20526	0.8
101240	118387	0.49044	0.8
101407	118100	0.06839	0.8
101384	122560	0.0858	0.8
101384	122720	0.18119	0.8
100322	118115	0.2944	0.8
100328	101259	0.09213	0.8
100328	118007	0.3038	0.8
100328	117935	0.15333	0.8
100215	101228	0.26529	0.8
100215	122578	0.05966	0.8
100215	122599	0.12602	0.8
100257	122604	0.45658	0.8
100255	118150	0.08818	0.8
100255	117954	0.16561	0.8
100296	118115	0.15112	0.8
100296	122599	0.26647	0.8
100296	118383	0.07943	0.8
100304	101259	0.07132	0.8
100027	118387	0.64357	0.8
100024	122785	0.64845	0.8
100091	101259	0.02994	0.8
100091	118150	0.0789	0.8
100091	117954	0.06949	0.8
100091	118523	0.22102	0.8
100091	122578	0.03089	0.8
101183	122710	0.28798	0.8
101183	122842	0.28791	0.8
101360	118140	0.10855	0.8
101360	118007	0.569	0.8
101347	118115	0.61259	0.8
101347	118065	0.33083	0.8
101347	118020	0.09404	0.8
100251	122710	0.59377	0.8
100345	122539	0.13096	0.8
101646	101191	0.1037	0.8
101646	118108	0.15354	0.8
101565	118526	0.66078	0.8
101579	101228	0.08344	0.8
101579	117948	0.24918	0.8
101579	118192	0.19935	0.8
101579	118258	0.15251	0.8
101579	122662	0.25179	0.8
100060	118258	0.16156	0.8
101191	118087	0.65067	0.8
101191	122636	0.61798	0.8
101191	122656	0.08401	0.8
101191	122675	0.61926	0.8
101592	118250	0.69977	0.8
101228	117975	0.47498	0.8
101228	118030	0.64127	0.8
101228	118512	0.62983	0.8
101259	118057	0.10327	0.8
101259	122654	0.06902	0.8
101259	122732	0.55128	0.8
101259	122762	0.10512	0.8
118210	118383	0.1201	0.8
117979	118100	0.20337	0.8
117979	118387	0.09642	0.8
118144	122661	0.58966	0.8
118150	118139	0.28127	0.8
118031	118100	0.05642	0.8
118031	122586	0.39194	0.8
117975	118007	0.12985	0.8
118154	118007	0.04624	0.8
118154	117958	0.16313	0.8
118154	118163	0.43863	0.8
118030	122778	0.11774	0.8
118030	122794	0.10881	0.8
118115	122643	0.21378	0.8
118115	118512	0.146	0.8
117875	117921	0.26353	0.8
117875	117935	0.63939	0.8
118098	117935	0.35312	0.8
118098	118387	0.10332	0.8
118065	118165	0.13154	0.8
118065	122538	0.17634	0.8
118240	117935	0.37898	0.8
118240	118387	0.11376	0.8
118240	122599	0.08128	0.8
117948	118108	0.64549	0.8
117948	118192	0.2054	0.8
118140	118420	0.34625	0.8
118140	122614	0.564	0.8
118140	122675	0.29534	0.8
118147	122656	0.16699	0.8
118166	117868	0.1563	0.8
118166	122578	0.09922	0.8
117857	122720	0.10536	0.8
118007	118162	0.68368	0.8
118007	122675	0.11512	0.8
117858	122578	0.06481	0.8
117858	122718	0.11338	0.8
117858	122710	0.74579	0.8
118003	122596	0.31841	0.8
117921	122636	0.11238	0.8
118398	118100	0.64317	0.8
117868	118108	0.07468	0.8
117868	117935	0.08141	0.8
118130	122551	0.39404	0.8
118130	122582	0.1537	0.8
118130	122789	0.09791	0.8
118108	118523	0.66351	0.8
118108	118192	0.11531	0.8
117935	122636	0.60215	0.8
117935	122675	0.04281	0.8
117985	122718	0.23888	0.8
118190	118171	0.33926	0.8
118217	122643	0.67822	0.8
118250	118171	0.68297	0.8
117946	122604	0.54152	0.8
117959	122560	0.64011	0.8
117958	122609	0.66169	0.8
118087	122578	0.6284	0.8
118523	122643	0.09183	0.8
118158	122539	0.58334	0.8
117906	122785	0.14975	0.8
122560	118421	0.19141	0.8
122560	122571	0.1054	0.8
122560	122583	0.28148	0.8
122560	122601	0.22658	0.8
122560	122777	0.31313	0.8
117908	122788	0.66849	0.8
122557	118383	0.65014	0.8
118192	122662	0.24395	0.8
122539	122578	0.20558	0.8
118223	122720	0.38105	0.8
118163	122778	0.6396	0.8
118164	122711	0.6794	0.8
122571	122586	0.6486	0.8
122571	122720	0.16093	0.8
122643	122718	0.44189	0.8
122578	122795	0.03077	0.8
122578	122789	0.03077	0.8
122622	122720	0.13031	0.8
122616	122599	0.10845	0.8
122616	118020	0.09808	0.8
122599	122661	0.6095	0.8
122718	122661	0.21603	0.8
122718	122720	0.23487	0.8
122718	122756	0.60121	0.8
122718	122795	0.1729	0.8
122713	122750	0.20309	0.8
122720	122777	0.63338	0.8
122711	122762	0.237	0.8
122699	118383	0.20327	0.8
122750	118020	0.09348	0.8
122799	122788	0.08997	0.8
122842	118512	0.2532	0.8
100327	100040	0.62989	0.79167
100327	101495	0.10996	0.79167
100327	101458	0.24424	0.79167
100327	101364	0.3	0.79167
100327	101340	0.20147	0.79167
100222	100307	0.11236	0.79167
100222	101240	0.50032	0.79167
100222	101407	0.24468	0.79167
100222	118210	0.08309	0.79167
100293	101465	0.26793	0.79167
100293	118421	0.28849	0.79167
100295	101568	0.17785	0.79167
100295	101384	0.08608	0.79167
100295	122545	0.15395	0.79167
100295	122618	0.52527	0.79167
100295	122817	0.59509	0.79167
100307	101531	0.06354	0.79167
100307	122545	0.16552	0.79167
100307	122571	0.19767	0.79167
100307	122770	0.28852	0.79167
100311	100312	0.1751	0.79167
100311	100002	0.09649	0.79167
100344	101384	0.10503	0.79167
100344	122545	0.14893	0.79167
100344	118218	0.06885	0.79167
100344	122618	0.08616	0.79167
100335	118402	0.15828	0.79167
100312	122583	0.10123	0.79167
100312	122618	0.33676	0.79167
100040	117979	0.09864	0.79167
100040	118422	0.07862	0.79167
100040	118218	0.07808	0.79167
100040	122622	0.07171	0.79167
100243	101531	0.50914	0.79167
100243	101568	0.04464	0.79167
100243	101465	0.02486	0.79167
100243	117857	0.05494	0.79167
100243	118255	0.15797	0.79167
100243	118218	0.12415	0.79167
100002	118398	0.17642	0.79167
100002	122622	0.34066	0.79167
101563	118255	0.22681	0.79167
101531	118031	0.15247	0.79167
101495	122583	0.48632	0.79167
101495	122594	0.63974	0.79167
101568	122595	0.08256	0.79167
101568	122678	0.08256	0.79167
101517	117857	0.0458	0.79167
101517	118255	0.09436	0.79167
101517	122583	0.11176	0.79167
101517	122817	0.24257	0.79167
101392	101571	0.5456	0.79167
101405	118213	0.1118	0.79167
101405	118218	0.18571	0.79167
101405	118421	0.625	0.79167
101571	117979	0.09331	0.79167
101571	122583	0.10166	0.79167
101450	117979	0.17583	0.79167
101450	117857	0.60915	0.79167
101465	122580	0.61156	0.79167
101364	118421	0.19031	0.79167
101364	122571	0.61502	0.79167
101364	122583	0.08324	0.79167
101364	122622	0.07551	0.79167
101340	122583	0.19673	0.79167
101240	118213	0.14474	0.79167
101407	117979	0.23331	0.79167
101407	117857	0.08743	0.79167
101407	118003	0.25686	0.79167
101407	122545	0.31574	0.79167
101407	122622	0.46662	0.79167
101407	122770	0.12647	0.79167
118210	117979	0.11482	0.79167
118210	117857	0.03634	0.79167
118210	118398	0.48612	0.79167
118210	118213	0.10698	0.79167
118210	118421	0.04302	0.79167
118210	122583	0.04625	0.79167
117979	118031	0.08657	0.79167
117979	118188	0.03706	0.79167
117979	122777	0.39398	0.79167
118031	117857	0.13351	0.79167
118031	122571	0.43185	0.79167
118031	122583	0.0706	0.79167
118031	122622	0.11989	0.79167
118031	118402	0.18161	0.79167
118188	118255	0.13513	0.79167
118188	122583	0.08318	0.79167
118188	122622	0.12263	0.79167
118188	122770	0.55717	0.79167
118003	117959	0.1527	0.79167
118398	122777	0.21946	0.79167
118213	122580	0.32109	0.79167
118213	122595	0.14207	0.79167
118213	122678	0.14207	0.79167
118255	118223	0.36746	0.79167
117959	122545	0.09407	0.79167
117959	122622	0.59222	0.79167
117959	122803	0.30464	0.79167
118218	122595	0.13849	0.79167
118218	122678	0.13849	0.79167
118223	122622	0.5882	0.79167
122559	122579	0.23122	0.79167
122571	122580	0.28446	0.79167
100189	100327	0.60392	0.78947
100189	100311	0.09048	0.78947
100189	101571	0.07143	0.78947
100189	101340	0.09318	0.78947
100189	118168	0.59998	0.78947
100189	118213	0.19016	0.78947
100189	122777	0.03976	0.78947
100189	122795	0.04333	0.78947
101644	101571	0.67078	0.78947
101644	118255	0.04392	0.78947
101644	122545	0.09143	0.78947
101644	122557	0.36213	0.78947
101644	118223	0.65372	0.78947
101644	122622	0.64405	0.78947
101644	122594	0.16628	0.78947
101644	122616	0.1559	0.78947
101644	122789	0.24675	0.78947
100222	118371	0.18768	0.78947
100222	117908	0.18237	0.78947
100222	122788	0.13768	0.78947
100312	118164	0.13143	0.78947
100040	100203	0.22256	0.78947
100040	117908	0.16817	0.78947
100040	122788	0.05909	0.78947
100002	118164	0.06654	0.78947
101317	118126	0.12187	0.78947
101563	100203	0.14844	0.78947
101531	100203	0.07542	0.78947
101531	122788	0.09907	0.78947
101568	118164	0.60363	0.78947
101568	122788	0.58151	0.78947
101458	122685	0.50439	0.78947
101571	122788	0.14555	0.78947
100255	122713	0.4017	0.78947
100255	118383	0.06406	0.78947
100296	122560	0.64051	0.78947
100330	117908	0.2328	0.78947
100024	122713	0.15764	0.78947
101360	122560	0.03203	0.78947
101572	122586	0.63751	0.78947
100317	122713	0.47237	0.78947
100345	118523	0.0785	0.78947
101241	101259	0.53326	0.78947
101241	118140	0.18555	0.78947
101241	118007	0.11979	0.78947
101241	118108	0.04888	0.78947
101241	118100	0.59468	0.78947
101241	118523	0.07992	0.78947
101646	101228	0.65278	0.78947
101646	117958	0.66984	0.78947
101579	118020	0.05268	0.78947
101187	122710	0.26232	0.78947
101191	101259	0.08554	0.78947
101209	117948	0.13889	0.78947
101592	118171	0.65922	0.78947
101228	117935	0.19502	0.78947
101259	118201	0.61854	0.78947
101259	118519	0.03379	0.78947
101259	122643	0.2142	0.78947
100203	117857	0.11474	0.78947
100203	118255	0.15109	0.78947
100203	122582	0.08535	0.78947
100203	122795	0.08631	0.78947
100203	118402	0.07352	0.78947
118210	118371	0.13208	0.78947
118210	122788	0.05847	0.78947
117979	118164	0.11167	0.78947
117979	122799	0.08384	0.78947
118144	118007	0.67218	0.78947
118154	122711	0.54683	0.78947
118030	117958	0.65552	0.78947
118030	122578	0.08494	0.78947
118188	122799	0.59229	0.78947
118188	122788	0.06467	0.78947
118065	122604	0.21258	0.78947
118149	118020	0.14274	0.78947
118193	117908	0.33962	0.78947
118165	122720	0.21403	0.78947
118168	122720	0.21328	0.78947
117948	118526	0.61525	0.78947
117948	118164	0.0544	0.78947
118140	118201	0.05488	0.78947
118140	122560	0.1232	0.78947
118126	122551	0.6713	0.78947
118147	122596	0.66633	0.78947
118007	118055	0.06061	0.78947
117858	122720	0.09022	0.78947
118201	117921	0.3503	0.78947
118201	118108	0.08825	0.78947
118201	117935	0.10105	0.78947
118201	122578	0.07162	0.78947
118201	122599	0.18425	0.78947
117921	118519	0.07791	0.78947
118398	118371	0.22848	0.78947
118398	117908	0.62643	0.78947
117956	122656	0.2524	0.78947
118108	118511	0.0751	0.78947
118213	117908	0.64861	0.78947
118100	118216	0.30581	0.78947
118100	122795	0.62079	0.78947
118190	118387	0.08144	0.78947
118171	118387	0.52637	0.78947
117901	117908	0.13642	0.78947
117901	118387	0.1138	0.78947
117901	122586	0.25129	0.78947
118110	122579	0.50175	0.78947
118110	118512	0.1039	0.78947
118420	122586	0.36406	0.78947
118420	122720	0.0591	0.78947
118523	122785	0.30304	0.78947
118158	122560	0.04404	0.78947
118158	122718	0.15572	0.78947
118158	118020	0.03831	0.78947
117904	118218	0.08597	0.78947
117904	122557	0.16999	0.78947
117904	122652	0.61015	0.78947
117904	122816	0.17975	0.78947
117904	122854	0.21906	0.78947
122541	122799	0.61711	0.78947
122551	117908	0.05696	0.78947
122560	122757	0.36904	0.78947
117908	118218	0.11149	0.78947
117908	122777	0.19635	0.78947
117908	122874	0.60895	0.78947
122538	122788	0.0548	0.78947
122540	122799	0.61711	0.78947
118219	118387	0.04883	0.78947
118219	122788	0.09379	0.78947
118526	118163	0.12584	0.78947
118387	122582	0.62554	0.78947
118387	122609	0.06862	0.78947
118164	122601	0.43458	0.78947
118258	122785	0.59958	0.78947
118258	118383	0.09443	0.78947
122610	118383	0.07709	0.78947
122583	122788	0.5326	0.78947
122616	118383	0.16474	0.78947
122599	122785	0.13165	0.78947
122599	118511	0.13844	0.78947
122713	122785	0.25577	0.78947
122720	122757	0.69336	0.78947
122720	122795	0.59407	0.78947
122799	118402	0.15255	0.78947
122777	122788	0.5208	0.78947
122795	118383	0.57967	0.78947
122874	118383	0.60944	0.78947
100327	100215	0.04501	0.78261
100327	100330	0.65987	0.78261
100327	101594	0.17203	0.78261
100327	101360	0.10125	0.78261
100327	118098	0.43414	0.78261
100327	118240	0.4399	0.78261
100327	118420	0.53946	0.78261
100327	122610	0.11512	0.78261
100327	122661	0.06525	0.78261
100327	122675	0.19347	0.78261
100327	122757	0.14316	0.78261
100222	101347	0.51064	0.78261
100222	100317	0.12694	0.78261
100222	117858	0.31936	0.78261
100222	118216	0.20144	0.78261
100222	118219	0.05268	0.78261
100222	122738	0.12555	0.78261
100293	101360	0.59699	0.78261
100293	100317	0.09793	0.78261
100295	100255	0.50352	0.78261
100295	100091	0.03988	0.78261
100295	101594	0.20589	0.78261
100295	101352	0.11051	0.78261
100295	122544	0.11196	0.78261
100295	122654	0.57276	0.78261
100295	122750	0.15199	0.78261
100307	122654	0.05814	0.78261
100307	122738	0.1092	0.78261
100307	122795	0.139	0.78261
100311	100091	0.07063	0.78261
100311	122795	0.09017	0.78261
100311	122837	0.06322	0.78261
100344	118168	0.18682	0.78261
100344	122544	0.15349	0.78261
100344	122661	0.15228	0.78261
100344	122789	0.15267	0.78261
100334	118221	0.67018	0.78261
100335	118098	0.19837	0.78261
100312	100091	0.62618	0.78261
100312	101183	0.47266	0.78261
100312	117975	0.10822	0.78261
100312	117868	0.06941	0.78261
100312	122538	0.07918	0.78261
100312	122609	0.14598	0.78261
100312	122789	0.05046	0.78261
100312	118512	0.10545	0.78261
100040	100215	0.04708	0.78261
100040	100255	0.06966	0.78261
100040	100296	0.08262	0.78261
100040	118240	0.41427	0.78261
100040	122795	0.04117	0.78261
100243	100215	0.06119	0.78261
100243	100304	0.09389	0.78261
100243	100027	0.08814	0.78261
100243	100091	0.12499	0.78261
100243	101594	0.03583	0.78261
100243	101572	0.3674	0.78261
100243	118420	0.03848	0.78261
100243	122582	0.03738	0.78261
100243	122652	0.13143	0.78261
100243	122654	0.1405	0.78261
100243	122738	0.06656	0.78261
100243	122795	0.06644	0.78261
100064	118420	0.13623	0.78261
100064	122757	0.19101	0.78261
100002	100328	0.08897	0.78261
100002	100163	0.32654	0.78261
100002	118098	0.13609	0.78261
100002	122795	0.513	0.78261
101317	117858	0.62355	0.78261
101317	122816	0.24302	0.78261
101563	100328	0.06402	0.78261
101563	122637	0.30101	0.78261
101531	101347	0.51852	0.78261
101531	117858	0.34417	0.78261
101531	118219	0.06096	0.78261
101495	122538	0.23754	0.78261
101568	100296	0.12398	0.78261
101568	118057	0.06086	0.78261
101568	122652	0.04019	0.78261
101568	122616	0.15135	0.78261
101568	122762	0.05647	0.78261
101568	122795	0.04839	0.78261
101458	101572	0.25391	0.78261
101458	122609	0.45803	0.78261
101517	101183	0.1835	0.78261
101517	101594	0.14041	0.78261
101517	117858	0.0453	0.78261
101517	117868	0.13082	0.78261
101517	118420	0.1083	0.78261
101517	122582	0.13586	0.78261
101517	122757	0.1838	0.78261
101392	100163	0.22102	0.78261
101392	122544	0.3386	0.78261
101392	118162	0.26755	0.78261
101460	122792	0.51092	0.78261
101405	100215	0.34953	0.78261
101405	101360	0.1437	0.78261
101405	122652	0.09743	0.78261
101571	100296	0.62481	0.78261
101571	117868	0.35333	0.78261
101571	122795	0.06831	0.78261
101450	117858	0.60058	0.78261
101465	117858	0.16604	0.78261
101465	122544	0.10711	0.78261
101465	122652	0.14263	0.78261
101465	122874	0.4308	0.78261
101364	101347	0.06445	0.78261
101364	101572	0.20303	0.78261
101340	101594	0.5332	0.78261
101340	101572	0.44766	0.78261
101340	117868	0.12268	0.78261
101240	101360	0.30039	0.78261
101240	101347	0.40845	0.78261
101240	122750	0.49839	0.78261
101407	100296	0.44724	0.78261
101407	117858	0.08693	0.78261
101384	100091	0.29332	0.78261
100328	118188	0.09303	0.78261
100328	118213	0.18073	0.78261
100328	118218	0.13024	0.78261
100215	117979	0.02347	0.78261
100215	118398	0.58112	0.78261
100215	122557	0.62032	0.78261
100215	122580	0.05242	0.78261
100215	122583	0.04221	0.78261
100215	122622	0.26526	0.78261
100215	122595	0.0827	0.78261
100215	122678	0.0827	0.78261
100255	122579	0.30186	0.78261
100255	122595	0.0519	0.78261
100255	122678	0.0519	0.78261
100296	101360	0.09099	0.78261
100296	101352	0.19959	0.78261
100296	118213	0.04314	0.78261
100296	118421	0.58636	0.78261
100304	122579	0.26432	0.78261
100330	117959	0.35614	0.78261
100330	122777	0.58137	0.78261
100027	118188	0.1479	0.78261
100027	122579	0.21997	0.78261
100091	117979	0.0915	0.78261
100091	118031	0.05487	0.78261
100091	117857	0.16769	0.78261
100091	117858	0.16769	0.78261
100091	118003	0.08421	0.78261
100091	118255	0.04004	0.78261
100091	122545	0.14924	0.78261
101486	122817	0.29125	0.78261
101360	118210	0.17212	0.78261
101360	122595	0.36016	0.78261
101360	122678	0.36016	0.78261
101360	122729	0.17102	0.78261
101360	122730	0.17102	0.78261
101360	122731	0.17102	0.78261
101347	118398	0.21191	0.78261
101347	122654	0.16295	0.78261
101347	118402	0.11083	0.78261
101352	122622	0.13188	0.78261
101352	122595	0.07592	0.78261
101352	122678	0.07592	0.78261
101572	122559	0.18185	0.78261
101572	122580	0.08373	0.78261
100317	118031	0.13414	0.78261
100317	118003	0.14984	0.78261
100317	122545	0.17271	0.78261
100317	122699	0.52455	0.78261
100317	122817	0.43568	0.78261
101238	122777	0.25986	0.78261
118210	118098	0.13389	0.78261
118210	118240	0.12192	0.78261
118210	117858	0.03544	0.78261
118210	117868	0.09526	0.78261
118210	118420	0.05195	0.78261
118210	122795	0.02139	0.78261
117979	118221	0.06434	0.78261
118031	118219	0.3336	0.78261
118031	122636	0.55455	0.78261
118031	122795	0.05842	0.78261
117975	122571	0.20752	0.78261
117975	122580	0.20336	0.78261
117975	122675	0.1345	0.78261
118188	117868	0.09814	0.78261
118188	122582	0.06754	0.78261
118188	122795	0.05572	0.78261
117875	118240	0.0825	0.78261
117875	118213	0.60959	0.78261
117875	118422	0.11929	0.78261
117875	118218	0.1147	0.78261
118098	122583	0.13795	0.78261
118098	122594	0.15437	0.78261
118240	122579	0.17216	0.78261
118193	118057	0.27941	0.78261
118165	118003	0.11172	0.78261
118165	122571	0.12171	0.78261
118168	122571	0.12515	0.78261
118168	118402	0.25095	0.78261
117857	117985	0.05696	0.78261
117857	122544	0.07003	0.78261
117857	122789	0.0835	0.78261
117858	118402	0.59885	0.78261
118003	122544	0.19373	0.78261
118003	118162	0.45626	0.78261
118003	122654	0.1233	0.78261
118003	122795	0.26665	0.78261
118398	122874	0.20175	0.78261
117868	122559	0.06259	0.78261
117868	122594	0.46213	0.78261
118213	118057	0.09379	0.78261
118213	122610	0.1738	0.78261
118213	122616	0.10724	0.78261
118213	122661	0.05415	0.78261
118213	122789	0.0428	0.78261
118255	118087	0.18365	0.78261
118255	122789	0.53793	0.78261
118422	118057	0.07664	0.78261
118420	122571	0.34731	0.78261
118420	122580	0.39824	0.78261
117959	122544	0.04268	0.78261
117959	122661	0.15489	0.78261
118057	122545	0.18503	0.78261
118057	118218	0.07258	0.78261
118057	122618	0.1322	0.78261
118057	122622	0.07326	0.78261
118087	122579	0.15803	0.78261
118087	122594	0.22769	0.78261
122545	122654	0.10777	0.78261
122545	122789	0.08218	0.78261
122544	122571	0.10117	0.78261
118218	122661	0.18124	0.78261
122557	122616	0.49498	0.78261
118221	122583	0.08587	0.78261
118162	122571	0.17727	0.78261
118162	122583	0.07998	0.78261
122571	122789	0.06226	0.78261
122571	122874	0.33622	0.78261
122636	122610	0.14166	0.78261
122637	122579	0.13463	0.78261
122610	122579	0.23777	0.78261
122579	122582	0.13171	0.78261
122583	122757	0.61752	0.78261
122583	122789	0.51869	0.78261
122583	122874	0.12242	0.78261
122618	122609	0.16865	0.78261
122618	122652	0.06632	0.78261
122618	122661	0.12437	0.78261
122618	122795	0.10551	0.78261
122652	122729	0.52938	0.78261
122652	122730	0.52938	0.78261
122652	122731	0.52938	0.78261
122654	122687	0.60066	0.78261
122594	122616	0.38545	0.78261
122595	122789	0.16652	0.78261
122661	122729	0.05508	0.78261
122661	122730	0.05508	0.78261
122661	122731	0.05508	0.78261
122678	122789	0.16652	0.78261
122816	122817	0.62409	0.78261
100189	100215	0.04896	0.77778
100189	101360	0.05984	0.77778
100189	101642	0.13223	0.77778
100189	118165	0.58335	0.77778
100189	117948	0.08259	0.77778
100189	117858	0.11678	0.77778
100189	118420	0.55096	0.77778
100189	122538	0.06452	0.77778
100189	118219	0.10803	0.77778
100189	118221	0.03232	0.77778
100189	122609	0.05462	0.77778
100189	122604	0.05314	0.77778
101644	100091	0.11912	0.77778
101644	101352	0.15044	0.77778
101644	118108	0.17615	0.77778
101644	118057	0.20066	0.77778
101644	118087	0.0746	0.77778
101644	122544	0.0799	0.77778
100328	100203	0.0182	0.77778
100328	118164	0.05155	0.77778
100328	122788	0.05363	0.77778
100296	117908	0.2362	0.77778
100330	117904	0.09662	0.77778
100163	122788	0.1042	0.77778
100024	122788	0.04336	0.77778
100091	100203	0.10345	0.77778
100091	118164	0.03713	0.77778
101183	122685	0.71229	0.77778
101457	100203	0.62181	0.77778
101522	118110	0.15924	0.77778
100317	100203	0.29523	0.77778
100345	118126	0.06172	0.77778
101241	118164	0.14081	0.77778
101241	122788	0.58687	0.77778
101565	117908	0.67209	0.77778
101565	122788	0.6088	0.77778
101579	118371	0.16211	0.77778
101191	118140	0.25423	0.77778
101191	118007	0.12156	0.77778
101191	117921	0.11849	0.77778
101191	117935	0.57842	0.77778
101228	118140	0.11024	0.77778
101228	122578	0.08631	0.77778
101259	118130	0.02959	0.77778
101259	118100	0.59606	0.77778
101259	122718	0.62908	0.77778
101259	118383	0.61233	0.77778
100203	118158	0.58366	0.77778
100203	122636	0.05829	0.77778
100203	122637	0.05829	0.77778
100203	122654	0.19067	0.77778
118144	118100	0.08995	0.77778
118150	117904	0.13467	0.77778
117975	122685	0.46697	0.77778
118030	118387	0.05356	0.77778
118030	122788	0.1131	0.77778
118115	117908	0.10407	0.77778
118115	118020	0.0678	0.77778
118098	118126	0.6182	0.77778
118168	122788	0.04176	0.77778
118126	118190	0.37488	0.77778
118126	122539	0.64616	0.77778
118166	118110	0.21118	0.77778
118166	117908	0.13278	0.77778
118166	122599	0.10747	0.77778
118007	118164	0.08186	0.77778
118007	122718	0.05452	0.77778
117956	122599	0.1898	0.77778
117956	122842	0.38508	0.77778
118130	117935	0.57224	0.77778
118108	122599	0.10385	0.77778
118108	118383	0.06891	0.77778
117935	118387	0.0643	0.77778
118155	118164	0.09089	0.77778
118100	117964	0.58806	0.77778
118100	122539	0.13372	0.77778
118100	122643	0.32958	0.77778
118100	118383	0.6446	0.77778
118216	122788	0.11187	0.77778
118250	122560	0.26152	0.77778
117901	122788	0.05798	0.77778
118110	122614	0.08989	0.77778
118110	122757	0.17971	0.77778
117964	117908	0.18462	0.77778
117964	118164	0.13419	0.77778
117964	122788	0.54898	0.77778
118523	122599	0.15651	0.77778
117904	122661	0.61008	0.77778
117904	122795	0.55923	0.77778
122551	122788	0.06238	0.77778
122560	118258	0.02436	0.77778
122560	122718	0.22563	0.77778
117908	118221	0.06051	0.77778
118387	122578	0.06438	0.77778
118162	122788	0.60068	0.77778
118163	122788	0.62699	0.77778
118164	122750	0.15891	0.77778
118164	122789	0.03732	0.77778
122614	122685	0.23704	0.77778
122578	122599	0.02553	0.77778
122578	122788	0.03131	0.77778
122578	118383	0.64354	0.77778
122599	118383	0.46142	0.77778
122718	118020	0.04883	0.77778
122685	122675	0.19971	0.77778
122710	118020	0.63711	0.77778
122661	122788	0.44119	0.77778
122711	122785	0.43799	0.77778
122756	122788	0.62076	0.77778
122756	118383	0.59224	0.77778
122738	122788	0.11121	0.77778
122778	122788	0.59466	0.77778
122788	122822	0.059	0.77778
100327	101241	0.13411	0.77273
100327	118201	0.10319	0.77273
100327	122539	0.1293	0.77273
100327	118511	0.10998	0.77273
100222	118217	0.14518	0.77273
100222	117906	0.53551	0.77273
100222	122551	0.0494	0.77273
100222	122539	0.08138	0.77273
100222	122656	0.09496	0.77273
100293	117919	0.52239	0.77273
100293	122643	0.17427	0.77273
100295	100345	0.61417	0.77273
100295	122551	0.09476	0.77273
100307	118158	0.30612	0.77273
100307	118258	0.056	0.77273
100307	122756	0.15333	0.77273
100311	101646	0.04432	0.77273
100311	117964	0.13928	0.77273
100311	118163	0.59887	0.77273
100344	100345	0.09377	0.77273
100344	101565	0.18701	0.77273
100344	122604	0.64373	0.77273
100344	122756	0.09059	0.77273
100334	100257	0.61365	0.77273
100335	101579	0.14287	0.77273
100335	118171	0.25556	0.77273
100335	118258	0.08994	0.77273
100040	117901	0.56366	0.77273
100040	122643	0.22688	0.77273
100040	118511	0.0716	0.77273
100243	100251	0.14162	0.77273
100243	122643	0.04515	0.77273
100002	101565	0.30718	0.77273
100002	122539	0.22151	0.77273
100002	118258	0.14618	0.77273
101563	118251	0.08574	0.77273
101563	118519	0.04109	0.77273
101531	101646	0.03685	0.77273
101531	101579	0.12923	0.77273
101531	118158	0.04796	0.77273
101495	118201	0.11662	0.77273
101495	122551	0.10978	0.77273
101495	122539	0.60239	0.77273
101495	118258	0.60365	0.77273
101568	101642	0.0488	0.77273
101568	118154	0.41955	0.77273
101568	117906	0.09795	0.77273
101458	101646	0.44914	0.77273
101458	118147	0.14013	0.77273
101458	118215	0.57636	0.77273
101458	118055	0.60423	0.77273
101511	122656	0.16581	0.77273
101517	101579	0.08937	0.77273
101517	117919	0.07594	0.77273
101460	100251	0.51318	0.77273
101405	122643	0.58072	0.77273
101571	122539	0.06318	0.77273
101450	100251	0.50177	0.77273
101450	100345	0.2238	0.77273
101450	101565	0.16436	0.77273
101450	118190	0.12734	0.77273
101450	122551	0.14657	0.77273
101450	122539	0.14022	0.77273
101465	101642	0.14875	0.77273
101465	118154	0.20394	0.77273
101465	118149	0.21395	0.77273
101465	122756	0.05874	0.77273
101340	118149	0.25895	0.77273
101340	118201	0.14876	0.77273
101240	117919	0.27404	0.77273
101240	122551	0.08454	0.77273
101407	117919	0.05065	0.77273
101407	122551	0.04887	0.77273
101407	122539	0.19612	0.77273
101407	122643	0.05594	0.77273
101384	118258	0.04667	0.77273
100328	100215	0.06957	0.77273
100328	100304	0.10736	0.77273
100328	118240	0.11155	0.77273
100328	122616	0.08076	0.77273
100328	122795	0.11893	0.77273
100215	100091	0.02631	0.77273
100215	117875	0.06355	0.77273
100215	118098	0.10501	0.77273
100215	118420	0.01701	0.77273
100215	118057	0.03705	0.77273
100215	122616	0.42295	0.77273
100257	101238	0.12863	0.77273
100255	100296	0.16001	0.77273
100255	117875	0.09648	0.77273
100255	118168	0.34377	0.77273
100255	118057	0.05764	0.77273
100255	122654	0.44431	0.77273
100255	122661	0.04973	0.77273
100296	100163	0.65016	0.77273
100296	100091	0.05914	0.77273
100296	101241	0.32004	0.77273
100296	117868	0.26365	0.77273
100296	118216	0.61997	0.77273
100296	118258	0.09641	0.77273
100304	100091	0.03174	0.77273
100304	117906	0.05909	0.77273
100304	122616	0.17509	0.77273
100330	122609	0.15839	0.77273
100330	122854	0.19637	0.77273
100163	118162	0.31757	0.77273
100163	122789	0.20205	0.77273
100027	101594	0.60581	0.77273
100027	117858	0.57882	0.77273
100024	118251	0.37608	0.77273
100024	118519	0.18485	0.77273
100024	122762	0.27905	0.77273
100024	122750	0.2652	0.77273
100024	122816	0.06334	0.77273
100091	101352	0.21901	0.77273
100091	118165	0.54814	0.77273
100091	117868	0.03325	0.77273
100091	122544	0.1352	0.77273
100091	122539	0.08407	0.77273
100091	122582	0.12025	0.77273
101183	118512	0.38155	0.77273
101594	101347	0.06575	0.77273
101594	118420	0.09514	0.77273
101594	122610	0.07834	0.77273
101594	122750	0.36255	0.77273
101457	118165	0.53464	0.77273
101457	122582	0.16745	0.77273
101360	117868	0.05678	0.77273
101360	118055	0.16284	0.77273
101360	122661	0.22634	0.77273
101360	122732	0.16795	0.77273
101360	122789	0.18244	0.77273
101347	117975	0.06309	0.77273
101347	118165	0.14704	0.77273
101347	118168	0.14398	0.77273
101347	118420	0.07642	0.77273
101347	122750	0.44282	0.77273
101352	100317	0.4974	0.77273
101352	100345	0.07224	0.77273
101352	118057	0.13678	0.77273
101572	101646	0.13398	0.77273
101572	122837	0.16463	0.77273
100317	122614	0.63998	0.77273
100317	122750	0.13317	0.77273
101238	101646	0.11172	0.77273
101238	122837	0.14608	0.77273
100251	118188	0.5157	0.77273
100058	100060	0.25847	0.77273
101241	118210	0.14267	0.77273
101241	117979	0.26785	0.77273
101241	122580	0.2213	0.77273
101241	122595	0.07538	0.77273
101241	122678	0.07538	0.77273
101646	122618	0.08253	0.77273
101646	122699	0.04256	0.77273
101646	122817	0.19121	0.77273
101565	118031	0.23328	0.77273
101579	117857	0.03407	0.77273
101579	122583	0.22463	0.77273
101642	117979	0.20194	0.77273
101642	122545	0.23339	0.77273
101642	122618	0.09034	0.77273
118210	118217	0.29298	0.77273
118210	122643	0.03287	0.77273
117979	117901	0.07028	0.77273
117979	117964	0.4293	0.77273
117979	118158	0.01151	0.77273
117979	118258	0.55315	0.77273
118031	122551	0.32015	0.77273
117975	118155	0.40844	0.77273
117975	118420	0.09421	0.77273
117975	118158	0.12462	0.77273
117975	118512	0.42506	0.77273
118154	117857	0.07203	0.77273
118154	122622	0.06548	0.77273
118188	118158	0.04016	0.77273
118188	122539	0.02017	0.77273
118188	118258	0.02372	0.77273
117875	122637	0.16323	0.77273
118098	122538	0.18442	0.77273
118240	122582	0.02816	0.77273
118240	122616	0.10281	0.77273
118240	122789	0.04215	0.77273
118165	122654	0.04195	0.77273
118165	122874	0.10325	0.77273
118168	118158	0.07485	0.77273
118168	118219	0.04731	0.77273
118168	118221	0.06979	0.77273
118168	122652	0.09159	0.77273
117919	117948	0.07124	0.77273
117919	122817	0.09756	0.77273
117948	122729	0.55952	0.77273
117948	122730	0.55952	0.77273
117948	122731	0.55952	0.77273
117948	122777	0.10623	0.77273
118147	117959	0.19666	0.77273
118147	118057	0.07378	0.77273
117857	118258	0.02372	0.77273
117858	117985	0.0526	0.77273
117858	122544	0.06969	0.77273
117858	118219	0.04948	0.77273
117858	122738	0.07822	0.77273
117858	122750	0.12029	0.77273
117858	122789	0.07805	0.77273
118201	118398	0.57826	0.77273
118201	118213	0.07612	0.77273
118201	122583	0.08162	0.77273
118201	122777	0.26017	0.77273
118398	122604	0.12744	0.77273
118398	122756	0.59763	0.77273
117868	118420	0.03533	0.77273
117868	122837	0.07551	0.77273
117985	122609	0.12752	0.77273
117985	122661	0.14289	0.77273
117985	122732	0.06417	0.77273
117985	122795	0.0315	0.77273
118213	118055	0.26551	0.77273
118213	117906	0.0375	0.77273
118213	122539	0.03525	0.77273
117988	118190	0.26214	0.77273
117988	122539	0.12302	0.77273
118190	122594	0.40962	0.77273
118190	122792	0.21192	0.77273
118255	118519	0.05724	0.77273
118255	122764	0.50288	0.77273
118422	117906	0.07438	0.77273
118422	122643	0.13532	0.77273
118251	122538	0.57251	0.77273
118251	122594	0.22697	0.77273
118251	122616	0.14354	0.77273
118251	122803	0.14762	0.77273
117901	122538	0.18296	0.77273
117901	122583	0.09162	0.77273
117901	122618	0.11273	0.77273
118420	118087	0.64448	0.77273
118420	122538	0.32106	0.77273
118420	118258	0.06572	0.77273
118420	122795	0.01681	0.77273
117959	122643	0.06413	0.77273
118057	122544	0.12274	0.77273
118057	122661	0.23107	0.77273
118057	122789	0.15234	0.77273
118087	122636	0.54206	0.77273
118087	122637	0.54206	0.77273
118139	122559	0.58901	0.77273
118139	122571	0.2408	0.77273
118139	122777	0.11594	0.77273
118139	118402	0.23101	0.77273
118158	122583	0.06462	0.77273
117906	122637	0.11726	0.77273
117906	122610	0.40793	0.77273
117906	122762	0.11112	0.77273
122544	122795	0.05854	0.77273
122544	122789	0.05854	0.77273
122551	122538	0.11786	0.77273
122551	122637	0.15342	0.77273
122538	118519	0.56351	0.77273
122538	122604	0.08351	0.77273
118219	122750	0.10291	0.77273
118421	118258	0.05044	0.77273
118192	122618	0.47741	0.77273
118192	122817	0.59394	0.77273
118221	122789	0.56024	0.77273
118162	122661	0.54462	0.77273
118162	122738	0.23292	0.77273
117965	122609	0.5951	0.77273
117965	122762	0.23061	0.77273
117965	118512	0.47621	0.77273
118519	122817	0.05812	0.77273
118258	122571	0.09922	0.77273
118258	122770	0.04505	0.77273
118258	122757	0.17046	0.77273
118258	122777	0.25502	0.77273
118258	118402	0.13176	0.77273
122571	122656	0.2091	0.77273
122637	122582	0.15524	0.77273
122610	122582	0.06021	0.77273
122610	122643	0.08369	0.77273
122610	118512	0.04486	0.77273
122614	122654	0.59088	0.77273
122614	122757	0.21886	0.77273
122579	122764	0.13331	0.77273
122579	118511	0.10289	0.77273
122580	122643	0.16196	0.77273
122583	122756	0.20294	0.77273
122582	122738	0.34007	0.77273
122618	122778	0.12176	0.77273
122609	122661	0.12614	0.77273
122609	122750	0.13853	0.77273
122609	118512	0.63322	0.77273
122652	122661	0.03724	0.77273
122652	122732	0.52562	0.77273
122652	122789	0.02805	0.77273
122652	122874	0.1541	0.77273
122654	122616	0.19467	0.77273
122654	122738	0.07083	0.77273
122654	122816	0.64597	0.77273
[truncated: 27,162 more rows]
